# Supplementary material for: Comprehensive computational target fishing approach to identify Xanthorrhizol putative targets
Source: Sci Rep. 2021 Jan 15;11:1594. doi: 10.1038/s41598-021-81026-9 (PMC7810825; doi:10.1038/s41598-021-81026-9)
Supplement: Supplementary file 1 — Supplementary Information 1. [file 41598_2021_81026_MOESM1_ESM.xlsx]

## Sheet: DRAR-CPI
Comprehensive Computational Target Fishing approach to identify Xanthorrhizol putative targets Muhammad Shahid,a, Ahmad Azfaralariff,a, Douglas Law,a, Ahmed abdulkareem najm,a, Siti Aisyah Sanusi,a, Seng Joe Lim,a,b, Yew Hoong Cheah,c, Shazrul Fazry,a,b,d*, a,Department of Food Sciences, Faculty of Science and Technology, Universiti Kebangsaan Malaysia, 43600 Bangi, Selangor, Malaysia. b,Innovati…
Ligand: 93135	Pharmammper and DRAR-CPI results
#NAME?	Putative target	Function	Docking Score	Z'-score
1T40_1	Aldose reductase	Catalyzes the NADPH-dependent reduction of a widevariety of carbonyl-containing compounds to their correspondingalcohols with a broad range of catalytic efficiencies.	-43.0979	-1.78804
1OF7	Aldehyde dehydrogenase, mitochondrial		-39.8277	-1.67372
2FKY	Kinesin-like protein KIF11	Motor protein required for establishing a bipolarspindle. Blocking of KIF11 prevents centrosome migration andarrest cells in mitosis with monoastral microtubule arrays.	-40.0919	-1.65792
1MRQ_2	Aldo-keto reductase family 1 member C1	Converts progesterone to its inactive form, 20-alpha-dihydroxyprogesterone (20-alpha-OHP). In the liver and intestine,may have a role in the transport of bile. May have a role inmonitoring the intrahepatic bile acid concentration. Has a lowbile-binding ability. May play a role in myelin formation.	-42.7468	-1.5598
1UWJ	B-Raf proto-oncogene serine/threonine-protein kinase	Involved in the transduction of mitogenic signals fromthe cell membrane to the nucleus. May play a role in thepostsynaptic responses of hippocampal neuron.	-41.6225	-1.54627
1MRQ_1	Aldo-keto reductase family 1 member C1	Converts progesterone to its inactive form, 20-alpha-dihydroxyprogesterone (20-alpha-OHP). In the liver and intestine,may have a role in the transport of bile. May have a role inmonitoring the intrahepatic bile acid concentration. Has a lowbile-binding ability. May play a role in myelin formation.	-45.5673	-1.53796
1DB4	Phospholipase A2, membrane associated	Thought to participate in the regulation of thephospholipid metabolism in biomembranes including eicosanoidbiosynthesis. Catalyzes the calcium-dependent hydrolysis of the 2-acyl groups in 3-sn-phosphoglycerides.	-39.706	-1.53616
1R5K	Estrogen receptor	Nuclear hormone receptor. The steroid hormones and theirreceptors are involved in the regulation of eukaryotic geneexpression and affect cellular proliferation and differentiationin target tissues. Can activate the transcriptional activity ofTFF1.	-40.0365	-1.50136
1ZSX	Voltage-gated potassium channel subunit beta-2	Accessory potassium channel protein which modulates theactivity of the pore-forming alpha subunit. Alters functionalproperties of Kv1.4.	-41.871	-1.44646
2PJL	Steroid hormone receptor ERR1	Binds to an ERR-alpha response element (ERRE) containinga single consensus half-site, 5'-TNAAGGTCA-3'. Can bind to themedium-chain acyl coenzyme A dehydrogenase (MCAD) response elementNRRE-1 and may act as an important regulator of MCAD promoter.Binds to the C1 region of the lactoferrin gene promoter. Requiresdimerization and the coactivator, PGC-1A, for full activity. TheERRalpha/PGC1alpha compl…	-38.9667	-1.34161
1IHI_2	Aldo-keto reductase family 1 member C2	Works in concert with the 5-alpha/5-beta-steroidreductases to convert steroid hormones into the 3-alpha/5-alphaand 3-alpha/5-beta-tetrahydrosteroids. Catalyzes the inactivationof the most potent androgen 5-alpha-dihydrotestosterone (5-alpha-DHT) to 5-alpha-androstane-3-alpha,17-beta-diol (3-alpha-diol).Has a high bile-binding ability.	-42.1875	-1.29705
1PT9	NAD(P) transhydrogenase, mitochondrial	The transhydrogenation between NADH and NADP is coupledto respiration and ATP hydrolysis and functions as a proton pumpacross the membrane.	-42.2869	-1.25035
1T40_2	Aldose reductase	Catalyzes the NADPH-dependent reduction of a widevariety of carbonyl-containing compounds to their correspondingalcohols with a broad range of catalytic efficiencies.	-38.708	-1.24569
3BWY	Catechol O-methyltransferase	Catalyzes the O-methylation, and thereby theinactivation, of catecholamine neurotransmitters and catecholhormones. Also shortens the biological half-lives of certainneuroactive drugs, like L-DOPA, alpha-methyl DOPA andisoproterenol.	-40.0333	-1.22851
1ZX0	Guanidinoacetate N-methyltransferase		-46.6048	-1.2277
1XF0_1	Aldo-keto reductase family 1 member C3	Catalyzes the conversion of aldehydes and ketones toalcohols. Catalyzes the reduction of prostaglandin (PG) D2, PGH2and phenanthrenequinone (PQ) and the oxidation of 9-alpha,11-beta-PGF2 to PGD2. Functions as a bi-directional 3-alpha-, 17-beta- and20-alpha HSD. Can interconvert active androgens, estrogens andprogestins with their cognate inactive metabolites. Preferentiallytransforms androstenedi…	-44.1769	-1.2253
2CAB	Carbonic anhydrase 1	Reversible hydration of carbon dioxide. Can hydratescyanamide to urea.	-34.19	-1.19746
1EXX	Retinoic acid receptor gamma	This is a receptor for retinoic acid. This metabolitehas profound effects on vertebrate development. Retinoic acid is amorphogen and is a powerful teratogen. This receptor controls cellfunction by directly regulating gene expression.	-38.2393	-1.19106
1E3G	Androgen receptor	Steroid hormone receptors are ligand-activatedtranscription factors that regulate eukaryotic gene expression andaffect cellular proliferation and differentiation in targettissues. Transcription factor activity is modulated by boundcoactivator and corepressor proteins. Transcription activation isdown-regulated by NR0B2. Activated, but not phosphorylated, byHIPK3.	-49.2703	-1.16791
1IHI_1	Aldo-keto reductase family 1 member C2	Works in concert with the 5-alpha/5-beta-steroidreductases to convert steroid hormones into the 3-alpha/5-alphaand 3-alpha/5-beta-tetrahydrosteroids. Catalyzes the inactivationof the most potent androgen 5-alpha-dihydrotestosterone (5-alpha-DHT) to 5-alpha-androstane-3-alpha,17-beta-diol (3-alpha-diol).Has a high bile-binding ability.	-43.15	-1.14233
2IIP	Nicotinamide N-methyltransferase	Catalyzes the N-methylation of nicotinamide and otherpyridines to form pyridinium ions. This activity is important forbiotransformation of many drugs and xenobiotic compounds.	-44.6421	-1.12245
1FBY	Retinoic acid receptor RXR-alpha	Nuclear hormone receptor. Involved in the retinoic acidresponse pathway. Binds 9-cis retinoic acid (9C-RA). ARF6 acts asa key regulator of the tissue-specific adipocyte P2 (aP2) enhancer(By similarity).	-39.044	-1.1219
1B1C	NADPH--cytochrome P450 reductase	This enzyme is required for electron transfer from NADPto cytochrome P450 in microsomes. It can also provide electrontransfer to heme oxygenase and cytochrome B5.	-40.6037	-1.11524
1MVC	Retinoic acid receptor RXR-alpha	Nuclear hormone receptor. Involved in the retinoic acidresponse pathway. Binds 9-cis retinoic acid (9C-RA). ARF6 acts asa key regulator of the tissue-specific adipocyte P2 (aP2) enhancer(By similarity).	-39.0616	-1.11151
1GRE	Glutathione reductase, mitochondrial	Maintains high levels of reduced glutathione in thecytosol.	-42.7808	-1.10685
2PFR	Arylamine N-acetyltransferase 2	Participates in the detoxification of a plethora ofhydrazine and arylamine drugs. Catalyzes the N- or O-acetylationof various arylamine and heterocyclic amine substrates and is ableto bioactivate several known carcinogens.	-41.3073	-1.09527
1A7A_1	Adenosylhomocysteinase	Adenosylhomocysteine is a competitive inhibitor of S-adenosyl-L-methionine-dependent methyl transferase reactions;therefore adenosylhomocysteinase may play a key role in thecontrol of methylations via regulation of the intracellularconcentration of adenosylhomocysteine.	-41.3498	-1.08559
1GOS_1	Amine oxidase [flavin-containing] B	Catalyzes the oxidative deamination of biogenic andxenobiotic amines and has important functions in the metabolism ofneuroactive and vasoactive amines in the central nervous systemand peripheral tissues. MAOB preferentially degrades benzylamineand phenylethylamine.	-47.7037	-1.08046
1P4M_2	Riboflavin kinase	Catalyzes the phosphorylation of riboflavin (vitamin B2)to form flavin-mononucleotide (FMN).	-38.1052	-1.0753
1OPL	Proto-oncogene tyrosine-protein kinase ABL1	Protein kinase that regulates key processes linked tocell growth and survival. Regulates cytoskeleton remodeling duringcell differentiation, cell division and cell adhesion. Localizesto dynamic actin structures, and phosphorylates CRK and CRKL,DOK1, and other proteins controlling cytoskeleton dynamics.Regulates DNA repair potentially by activating the proapoptoticpathway when the DNA damage is to…	-40.2269	-1.07135
1OIZ	Alpha-tocopherol transfer protein	Binds alpha-tocopherol and enhances its transfer betweenseparate membranes.	-37.8135	-1.06775
1FCZ	Retinoic acid receptor gamma	This is a receptor for retinoic acid. This metabolitehas profound effects on vertebrate development. Retinoic acid is amorphogen and is a powerful teratogen. This receptor controls cellfunction by directly regulating gene expression.	-39.5437	-1.06438
1Y0X	Thyroid hormone receptor beta	High affinity receptor for triiodothyronine.	-41.6858	-1.05781
2J14	Peroxisome proliferator-activated receptor delta	Ligand-activated transcription factor. Receptor thatbinds peroxisome proliferators such as hypolipidemic drugs andfatty acids. Has a preference for poly-unsaturated fatty acids,such as gamma-linoleic acid and eicosapentanoic acid. Onceactivated by a ligand, the receptor binds to promoter elements oftarget genes. Regulates the peroxisomal beta-oxidation pathway offatty acids. Functions as transcri…	-37.0561	-1.02173
2A3I	Mineralocorticoid receptor	Receptor for both mineralocorticoids (MC) such asaldosterone and glucocorticoids (GC) such as corticosterone orcortisol. Binds to mineralocorticoid response elements (MRE) andtransactivates target genes. The effect of MC is to increase ionand water transport and thus raise extracellular fluid volume andblood pressure and lower potassium levels.	-44.3008	-0.994374
1UOU	Thymidine phosphorylase	May have a role in maintaining the integrity of theblood vessels. Has growth promoting activity on endothelial cells,angiogenic activity in vivo and chemotactic activity onendothelial cells in vitro.Catalyzes the reversible phosphorolysis of thymidine.The produced molecules are then utilized as carbon and energysources or in the rescue of pyrimidine bases for nucleotidesynthesis.	-42.6698	-0.970032
2Z5X	Amine oxidase [flavin-containing] A	Catalyzes the oxidative deamination of biogenic andxenobiotic amines and has important functions in the metabolism ofneuroactive and vasoactive amines in the central nervous systemand peripheral tissues. MAOA preferentially oxidizes biogenicamines such as 5-hydroxytryptamine (5-HT), norepinephrine andepinephrine.	-44.7703	-0.957658
1XAP	Retinoic acid receptor beta	This is a receptor for retinoic acid. This metabolitehas profound effects on vertebrate development. Retinoic acid is amorphogen and is a powerful teratogen. This receptor controls cellfunction by directly regulating gene expression.	-38.234	-0.946227
1LQV	Endothelial protein C receptor	Binds activated protein C. Enhances protein C activationby the thrombin-thrombomodulin complex; plays a role in theprotein C pathway controlling blood coagulation.	-37.263	-0.944675
1ZUC	Progesterone receptor	The steroid hormones and their receptors are involved inthe regulation of eukaryotic gene expression and affect cellularproliferation and differentiation in target tissues. Progesteronereceptor isoform B (PRB) is involved activation of c-SRC/MAPKsignaling on hormone stimulation.Isoform A is inactive in stimulating c-Src/MAPKsignaling on hormone stimulation.	-40.8317	-0.93732
1RD4	Integrin alpha-L	Integrin alpha-L/beta-2 is a receptor for ICAM1, ICAM2,ICAM3 and ICAM4. It is involved in a variety of immune phenomenaincluding leukocyte-endothelial cell interaction, cytotoxic T-cellmediated killing, and antibody dependent killing by granulocytesand monocytes.	-35.1314	-0.933729
2CFI	10-formyltetrahydrofolate dehydrogenase		-42.4303	-0.927629
4GTU	Glutathione S-transferase Mu 4	Conjugation of reduced glutathione to a wide number ofexogenous and endogenous hydrophobic electrophiles. Active on 1-chloro-2,4-dinitrobenzene.	-37.129	-0.915576
19GS	Glutathione S-transferase P		-42.3635	-0.895893
1QAB	Retinol-binding protein 4	Delivers retinol from the liver stores to the peripheraltissues. In plasma, the RBP-retinol complex interacts withtransthyretin, this prevents its loss by filtration through thekidney glomeruli.	-37.8947	-0.892341
1KTA	Branched-chain-amino-acid aminotransferase, mitochondrial	Catalyzes the first reaction in the catabolism of theessential branched chain amino acids leucine, isoleucine, andvaline. May also function as a transporter of branched chainalpha-keto acids.	-39.8689	-0.878535
1XF0_2	Aldo-keto reductase family 1 member C3	Catalyzes the conversion of aldehydes and ketones toalcohols. Catalyzes the reduction of prostaglandin (PG) D2, PGH2and phenanthrenequinone (PQ) and the oxidation of 9-alpha,11-beta-PGF2 to PGD2. Functions as a bi-directional 3-alpha-, 17-beta- and20-alpha HSD. Can interconvert active androgens, estrogens andprogestins with their cognate inactive metabolites. Preferentiallytransforms androstenedi…	-40.7444	-0.87442
1I10	L-lactate dehydrogenase A chain		-38.7622	-0.847013
1A3B	Prothrombin	Thrombin, which cleaves bonds after Arg and Lys,converts fibrinogen to fibrin and activates factors V, VII, VIII,XIII, and, in complex with thrombomodulin, protein C. Functions inblood homeostasis, inflammation and wound healing.	-38.7603	-0.838899
1F6O	DNA-3-methyladenine glycosylase	Hydrolysis of the deoxyribose N-glycosidic bond toexcise 3-methyladenine, and 7-methylguanine from the damaged DNApolymer formed by alkylation lesions.	-37.3856	-0.83312
2Z5F	Sulfotransferase family cytosolic 1B member 1	Catalyzes the sulfate conjugation of many hormones,neurotransmitters, drugs and xenobiotic compounds. Sulfonationincreases the water solubility of most compounds, and thereforetheir renal excretion, but it can also result in bioactivation toform active metabolites. Sulfates dopamine, small phenols such as1-naphthol and p-nitrophenol and thyroid hormones, including 3,3'-diiodothyronine, triidothyr…	-43.0262	-0.82814
1IE8	Vitamin D3 receptor	Nuclear hormone receptor. Transcription factor thatmediates the action of vitamin D3 by controlling the expression ofhormone sensitive genes. Regulates transcription of hormonesensitive genes via its association with the WINAC complex, achromatin-remodeling complex. Recruited to promoters via itsinteraction with the WINAC complex subunit BAZ1B/WSTF, whichmediates the interaction with acetylated h…	-40.558	-0.825188
1D3H_2	Dihydroorotate dehydrogenase, mitochondrial		-40.0201	-0.821434
2E8A	Heat shock 70 kDa protein 1	In cooperation with other chaperones, Hsp70s stabilizepreexistent proteins against aggregation and mediate the foldingof newly translated polypeptides in the cytosol as well as withinorganelles. These chaperones participate in all these processesthrough their ability to recognize nonnative conformations ofother proteins. They bind extended peptide segments with a nethydrophobic character exposed …	-44.2726	-0.81729
1NAX	Thyroid hormone receptor beta	High affinity receptor for triiodothyronine.	-40.1511	-0.810937
1EK5	UDP-glucose 4-epimerase	Catalyzes two distinct but analogous reactions: theepimerization of UDP-glucose to UDP-galactose and theepimerization of UDP-N-acetylglucosamine to UDP-N-acetylgalactosamine.	-42.8005	-0.808583
1OLM	SEC14-like protein 2	Carrier protein. Binds to some hydrophobic molecules andpromotes their transfer between the different cellular sites.Binds with high affinity to alpha-tocopherol. Also binds with aweaker affinity to other tocopherols and to tocotrienols. May havea transcriptional activatory activity via its association withalpha-tocopherol. Probably recognizes and binds some squalenestructure, suggesting that it …	-39.5049	-0.80214
1G54	Carbonic anhydrase 4	Reversible hydration of carbon dioxide. May stimulatethe sodium/bicarbonate transporter activity of SLC4A4.	-37.8911	-0.798197
1GWQ	Estrogen receptor	Nuclear hormone receptor. The steroid hormones and theirreceptors are involved in the regulation of eukaryotic geneexpression and affect cellular proliferation and differentiationin target tissues. Can activate the transcriptional activity ofTFF1.	-38.99	-0.795996
1QKM	Estrogen receptor beta	Nuclear hormone receptor. Binds estrogens with anaffinity similar to that of ESR1, and activates expression ofreporter genes containing estrogen response elements (ERE) in anestrogen-dependent manner. Isoform beta-cx lacks ligand bindingability and has no or only very low ere binding activity resultingin the loss of ligand-dependent transactivation ability. DNA-binding by ESR1 and ESR2 is rapidly…	-37.188	-0.795971
1UHL_1	Retinoic acid receptor RXR-beta	Nuclear hormone receptor. Involved in the retinoic acidresponse pathway. Binds 9-cis retinoic acid (9C-RA).	-37.5846	-0.768517
1P49	Steryl-sulfatase	Conversion of sulfated steroid precursors to estrogensduring pregnancy.	-36.1608	-0.757121
1BOZ	Dihydrofolate reductase	Key enzyme in folate metabolism. Catalyzes an essentialreaction for de novo glycine and purine synthesis, and for DNAprecursor synthesis.	-39.5453	-0.75643
1F0R	Coagulation factor X	Factor Xa is a vitamin K-dependent glycoprotein thatconverts prothrombin to thrombin in the presence of factor Va,calcium and phospholipid during blood clotting.	-39.1295	-0.753306
1FW1	Maleylacetoacetate isomerase	Bifunctional enzyme showing minimal glutathione-conjugating activity with ethacrynic acid and 7-chloro-4-nitrobenz-2-oxa-1,3-diazole and maleylacetoacetate isomeraseactivity. Has also low glutathione peroxidase activity with T-butyl and cumene hydroperoxides. Is able to catalyze theglutathione dependent oxygenation of dichloroacetic acid toglyoxylic acid.	-36.9073	-0.74443
1NAV	Thyroid hormone receptor alpha	Nuclear hormone receptor. High affinity receptor fortriiodothyronine.	-39.3151	-0.738346
1QIA	Stromelysin-1	Can degrade fibronectin, laminin, gelatins of type I,III, IV, and V; collagens III, IV, X, and IX, and cartilageproteoglycans. Activates procollagenase.	-40.7897	-0.731278
1J99	Bile salt sulfotransferase	Catalyzes the sulfation of steroids and bile acids inthe liver and adrenal glands.	-40.0639	-0.718641
2ACL	Retinoic acid receptor RXR-alpha	Nuclear hormone receptor. Involved in the retinoic acidresponse pathway. Binds 9-cis retinoic acid (9C-RA). ARF6 acts asa key regulator of the tissue-specific adipocyte P2 (aP2) enhancer(By similarity).	-41.6754	-0.715699
1G3M_2	Estrogen sulfotransferase	May control the level of the estrogen receptor bysulfurylating free estradiol. Maximally sulfates beta-estradioland estrone at concentrations of 20 nM. Also sulfatesdehydroepiandrosterone, pregnenolone, ethinylestradiol, equalenin,diethylstilbesterol and 1-naphthol, at significantly higherconcentrations; however, cortisol, testosterone and dopamine arenot sulfated.	-40.8541	-0.712505
2J4E	Inosine triphosphate pyrophosphatase	Hydrolyzes ITP and dITP to their respectivemonophosphate derivatives. Xanthosine 5'-triphosphate (XTP) isalso a potential substrate. May be the major enzyme responsiblefor regulating ITP concentration in cells.	-40.1663	-0.706299
1A7C_1	Plasminogen activator inhibitor 1	This inhibitor acts as 'bait' for tissue plasminogenactivator, urokinase, and protein C. Its rapid interaction withTPA may function as a major control point in the regulation offibrinolysis.	-40.5872	-0.701274
2P54	Peroxisome proliferator-activated receptor alpha	Ligand-activated transcription factor. Key regulator oflipid metabolism. Activated by the endogenous ligand 1-palmitoyl-2-oleoyl-sn-glycerol-3-phosphocholine (16:0/18:1-GPC). Activatedby oleylethanolamide, a naturally occurring lipid that regulatessatiety (By similarity). Receptor for peroxisome proliferatorssuch as hypolipidemic drugs and fatty acids. Once activated by aligand, the receptor bind…	-36.2979	-0.68616
3CS4	Vitamin D receptor		-39.5122	-0.677767
2H11	Thiopurine S-methyltransferase	Catalyzes the S-methylation of thiopurine drugs such as6-mercaptopurine.	-38.5138	-0.667594
1P93	Glucocorticoid receptor	Receptor for glucocorticoids (GC). Has a dual mode ofaction: as a transcription factor that binds to glucocorticoidresponse elements (GRE) and as a modulator of other transcriptionfactors. Affects inflammatory responses, cellular proliferationand differentiation in target tissues. Could act as a coactivatorfor STAT5-dependent transcription upon growth hormone (GH)stimulation and could reveal an e…	-40.0832	-0.662217
1A7A_2	Adenosylhomocysteinase	Adenosylhomocysteine is a competitive inhibitor of S-adenosyl-L-methionine-dependent methyl transferase reactions;therefore adenosylhomocysteinase may play a key role in thecontrol of methylations via regulation of the intracellularconcentration of adenosylhomocysteine.	-41.1141	-0.657099
1AUT	Vitamin K-dependent protein C	Protein C is a vitamin K-dependent serine protease thatregulates blood coagulation by inactivating factors Va and VIIIain the presence of calcium ions and phospholipids.	-38.2965	-0.656558
1DB1	Vitamin D3 receptor	Nuclear hormone receptor. Transcription factor thatmediates the action of vitamin D3 by controlling the expression ofhormone sensitive genes. Regulates transcription of hormonesensitive genes via its association with the WINAC complex, achromatin-remodeling complex. Recruited to promoters via itsinteraction with the WINAC complex subunit BAZ1B/WSTF, whichmediates the interaction with acetylated h…	-39.7945	-0.64516
1RFN	Coagulation factor IX	Factor IX is a vitamin K-dependent plasma protein thatparticipates in the intrinsic pathway of blood coagulation byconverting factor X to its active form in the presence of Ca(2+)ions, phospholipids, and factor VIIIa.	-37.2696	-0.636401
1A8M	Tumor necrosis factor	Cytokine that binds to TNFRSF1A/TNFR1 andTNFRSF1B/TNFBR. It is mainly secreted by macrophages and caninduce cell death of certain tumor cell lines. It is potentpyrogen causing fever by direct action or by stimulation ofinterleukin-1 secretion and is implicated in the induction ofcachexia, Under certain conditions it can stimulate cellproliferation and induce cell differentiation.	-41.5118	-0.625855
1SQN	Progesterone receptor	The steroid hormones and their receptors are involved inthe regulation of eukaryotic gene expression and affect cellularproliferation and differentiation in target tissues. Progesteronereceptor isoform B (PRB) is involved activation of c-SRC/MAPKsignaling on hormone stimulation.Isoform A is inactive in stimulating c-Src/MAPKsignaling on hormone stimulation.	-39.9434	-0.624469
1F8U	Acetylcholinesterase	Terminates signal transduction at the neuromuscularjunction by rapid hydrolysis of the acetylcholine released intothe synaptic cleft. Role in neuronal apoptosis.	-38.6659	-0.623135
1Z8D_1	Glycogen phosphorylase, muscle form	Phosphorylase is an important allosteric enzyme incarbohydrate metabolism. Enzymes from different sources differ intheir regulatory mechanisms and in their natural substrates.However, all known phosphorylases share catalytic and structuralproperties.	-41.0892	-0.608843
1D3H_1	Dihydroorotate dehydrogenase, mitochondrial		-42.431	-0.595493
2B7A	Tyrosine-protein kinase JAK2	Non-receptor tyrosine kinase involved in variousprocesses such as cell cycle progression, apoptosis, mitoticrecombination, genetic instability and histone modifications. Inthe cytoplasm, plays a pivotal role in signal transduction via itsassociation with cytokine receptors, which constitutes aninitiating step in signaling for many members of the cytokinereceptor superfamily including the receptor…	-37.5036	-0.581004
1I0Z	L-lactate dehydrogenase B chain		-38.5849	-0.579366
1DKF	Retinoic acid receptor alpha	This is a receptor for retinoic acid. Retinoic acid hasprofound effects on vertebrate development, is a morphogen and isa powerful teratogen. This receptor controls cell function bydirectly regulating gene expression. Regulates expression oftarget genes in a ligand-dependent manner by recruiting chromatincomplexes containing MLL5. Mediates retinoic acid-inducedgranulopoiesis.	-39.1097	-0.5702
1Z8D_2	Glycogen phosphorylase, muscle form	Phosphorylase is an important allosteric enzyme incarbohydrate metabolism. Enzymes from different sources differ intheir regulatory mechanisms and in their natural substrates.However, all known phosphorylases share catalytic and structuralproperties.	-41.3777	-0.569273
1K7L	Peroxisome proliferator-activated receptor alpha	Ligand-activated transcription factor. Key regulator oflipid metabolism. Activated by the endogenous ligand 1-palmitoyl-2-oleoyl-sn-glycerol-3-phosphocholine (16:0/18:1-GPC). Activatedby oleylethanolamide, a naturally occurring lipid that regulatessatiety (By similarity). Receptor for peroxisome proliferatorssuch as hypolipidemic drugs and fatty acids. Once activated by aligand, the receptor bind…	-39.4217	-0.558393
1F0Y	Hydroxyacyl-coenzyme A dehydrogenase, mitochondrial	Plays an essential role in the mitochondrial beta-oxidation of short chain fatty acids. Exerts it highest activitytoward 3-hydroxybutyryl-CoA.	-39.341	-0.553129
1GOS_2	Amine oxidase [flavin-containing] B	Catalyzes the oxidative deamination of biogenic andxenobiotic amines and has important functions in the metabolism ofneuroactive and vasoactive amines in the central nervous systemand peripheral tissues. MAOB preferentially degrades benzylamineand phenylethylamine.	-44.1134	-0.537707
1MLW	Tryptophan 5-hydroxylase 1		-40.6698	-0.534908
1L7X_1	Glycogen phosphorylase, liver form	Phosphorylase is an important allosteric enzyme incarbohydrate metabolism. Enzymes from different sources differ intheir regulatory mechanisms and in their natural substrates.However, all known phosphorylases share catalytic and structuralproperties.	-40.6846	-0.504328
1L7X_2	Glycogen phosphorylase, liver form	Phosphorylase is an important allosteric enzyme incarbohydrate metabolism. Enzymes from different sources differ intheir regulatory mechanisms and in their natural substrates.However, all known phosphorylases share catalytic and structuralproperties.	-41.7766	-0.497134
1F5F	Sex hormone-binding globulin	Functions as an androgen transport protein, but may alsobe involved in receptor mediated processes. Each dimer binds onemolecule of steroid. Specific for 5-alpha-dihydrotestosterone,testosterone, and 17-beta-estradiol. Regulates the plasmametabolic clearance rate of steroid hormones by controlling theirplasma concentration.	-40.2553	-0.489964
1G3M_1	Estrogen sulfotransferase	May control the level of the estrogen receptor bysulfurylating free estradiol. Maximally sulfates beta-estradioland estrone at concentrations of 20 nM. Also sulfatesdehydroepiandrosterone, pregnenolone, ethinylestradiol, equalenin,diethylstilbesterol and 1-naphthol, at significantly higherconcentrations; however, cortisol, testosterone and dopamine arenot sulfated.	-35.1781	-0.48876
1VJ5	Epoxide hydrolase 2	Acts on epoxides (alkene oxides, oxiranes) and areneoxides. Plays a role in xenobiotic metabolism by degradingpotentially toxic epoxides. Also determines steady-state levels ofphysiological mediators. Has low phosphatase activity.	-39.6559	-0.485842
1ZBQ	Peroxisomal multifunctional enzyme type 2	Bifunctional enzyme acting on the peroxisomal beta-oxidation pathway for fatty acids. Catalyzes the formation of 3-ketoacyl-CoA intermediates from both straight-chain and 2-methyl-branched-chain fatty acids.	-39.618	-0.477066
3FXV	Bile acid receptor	Ligand-activated transcription factor. Receptor for bileacids such as chenodeoxycholic acid, lithocholic acid anddeoxycholic acid. Represses the transcription of the cholesterol7-alpha-hydroxylase gene (CYP7A1) through the induction of NR0B2or FGF19 expression, via two distinct mechanisms. Activates theintestinal bile acid-binding protein (IBABP). Activates thetranscription of bile salt export pu…	-38.4984	-0.46827
1I7I	Peroxisome proliferator-activated receptor gamma	Receptor that binds peroxisome proliferators such ashypolipidemic drugs and fatty acids. Once activated by a ligand,the receptor binds to a promoter element in the gene for acyl-CoAoxidase and activates its transcription. It therefore controls theperoxisomal beta-oxidation pathway of fatty acids. Key regulatorof adipocyte differentiation and glucose homeostasis.	-37.9308	-0.455529
2GU8	cAMP-dependent protein kinase catalytic subunit alpha	Phosphorylates a large number of substrates in thecytoplasm and the nucleus.	-38.8396	-0.428084
2BX8_3	Serum albumin	Serum albumin, the main protein of plasma, has a goodbinding capacity for water, Ca(2+), Na(+), K(+), fatty acids,hormones, bilirubin and drugs. Its main function is the regulationof the colloidal osmotic pressure of blood. Major zinc transporterin plasma, typically binds about 80% of all plasma zinc.	-36.9269	-0.409077
1OIQ	Cell division protein kinase 2	Involved in the control of the cell cycle. Interactswith cyclins A, B1, B3, D, or E. Activity of CDK2 is maximalduring S phase and G2.	-35.7608	-0.400995
2O05	Spermidine synthase		-35.9475	-0.395367
2RCT	Retinol-binding protein 2	Intracellular transport of retinol.	-36.4077	-0.381901
1I7G	Peroxisome proliferator-activated receptor alpha	Ligand-activated transcription factor. Key regulator oflipid metabolism. Activated by the endogenous ligand 1-palmitoyl-2-oleoyl-sn-glycerol-3-phosphocholine (16:0/18:1-GPC). Activatedby oleylethanolamide, a naturally occurring lipid that regulatessatiety (By similarity). Receptor for peroxisome proliferatorssuch as hypolipidemic drugs and fatty acids. Once activated by aligand, the receptor bind…	-37.2073	-0.363931
1VJB	Estrogen-related receptor gamma	Orphan receptor that acts as transcription activator inthe absence of bound ligand. Binds specifically to an estrogenresponse element and activates reporter genes controlled byestrogen response elements (By similarity).	-34.4986	-0.363847
1DMT	Neprilysin	Thermolysin-like specificity, but is almost confined onacting on polypeptides of up to 30 amino acids. Biologicallyimportant in the destruction of opioid peptides such as Met- andLeu-enkephalins by cleavage of a Gly-Phe bond. Able to cleaveangiotensin-1, angiotensin-2 and angiotensin 1-9. Involved in thedegradation of atrial natriuretic factor (ANF).	-39.625	-0.360823
1W22	Histone deacetylase 8	Responsible for the deacetylation of lysine residues onthe N-terminal part of the core histones (H2A, H2B, H3 and H4).Histone deacetylation gives a tag for epigenetic repression andplays an important role in transcriptional regulation, cell cycleprogression and developmental events. Histone deacetylases act viathe formation of large multiprotein complexes. May play a role insmooth muscle cell con…	-33.5666	-0.360193
1Q1Z	Sulfotransferase family cytosolic 2B member 1	Catalyzes the sulfate conjugation of many hormones,neurotransmitters, drugs and xenobiotic compounds. Sulfonationincreases the water solubility of most compounds, and thereforetheir renal excretion, but it can also result in bioactivation toform active metabolites. Sulfates hydroxysteroids like DHEA.Isoform 1 preferentially sulfonates cholesterol, and isoform 2avidly sulfonates pregnenolone but n…	-35.0112	-0.359795
1e+96	Ras-related C3 botulinum toxin substrate 1	Plasma membrane-associated small GTPase which cyclesbetween active GTP-bound and inactive GDP-bound states. In itsactive state, binds to a variety of effector proteins to regulatecellular responses such as secretory processes, phagocytosis ofapoptotic cells, epithelial cell polarization and growth-factorinduced formation of membrane ruffles.Isoform B has an accelerated GEF-independent GDP/GTPexch…	-35.0749	-0.357675
1NFB_2	Inosine-5'-monophosphate dehydrogenase 2	Rate limiting enzyme in the de novo synthesis of guaninenucleotides and therefore is involved in the regulation of cellgrowth. It may also have a role in the development of malignancyand the growth progression of some tumors.	-39.4208	-0.342786
1WOK	Poly [ADP-ribose] polymerase 1	Involved in the base excision repair (BER) pathway, bycatalyzing the poly(ADP-ribosyl)ation of a limited number ofacceptor proteins involved in chromatin architecture and in DNAmetabolism. This modification follows DNA damages and appears asan obligatory step in a detection/signaling pathway leading to thereparation of DNA strand breaks. Mediates the poly(ADP-ribosyl)ation of APLF and CHFR. Posit…	-41.1294	-0.334223
1HAK	Annexin A5	This protein is an anticoagulant protein that acts as anindirect inhibitor of the thromboplastin-specific complex, whichis involved in the blood coagulation cascade.	-34.0004	-0.328959
1NN6	Chymase	Major secreted protease of mast cells with suspectedroles in vasoactive peptide generation, extracellular matrixdegradation, and regulation of gland secretion.	-36.2276	-0.316666
1KPF	Histidine triad nucleotide-binding protein 1	Hydrolyzes adenosine 5'-monophosphoramidate substratessuch as AMP-morpholidate, AMP-N-alanine methyl ester, AMP-alpha-acetyl lysine methyl ester and AMP-NH2 (By similarity).	-32.8104	-0.304388
2O23	3-hydroxyacyl-CoA dehydrogenase type-2	Functions in mitochondrial tRNA maturation. Part ofmitochondrial ribonuclease P, an enzyme composed of MRPP1/RG9MTD1,MRPP2/HSD17B10 and MRPP3/KIAA0391, which cleaves tRNA molecules intheir 5'-ends. By interacting with intracellular amyloid-beta, itmay contribute to the neuronal dysfunction associated withAlzheimer disease (AD).	-37.7247	-0.300969
3C0Z	Histone deacetylase 7	Responsible for the deacetylation of lysine residues onthe N-terminal part of the core histones (H2A, H2B, H3 and H4).Histone deacetylation gives a tag for epigenetic repression andplays an important role in transcriptional regulation, cell cycleprogression and developmental events. Histone deacetylases act viathe formation of large multiprotein complexes. Involved in musclematuration by repressi…	-35.4719	-0.300335
1UPV	Oxysterols receptor LXR-beta	Orphan receptor. Binds preferentially to double-strandedoligonucleotide direct repeats having the consensus half-sitesequence 5'-AGGTCA-3' and 4-nt spacing (DR-4). Regulatescholesterol uptake through MYLIP-dependent ubiquitination of LDLR,VLDLR and LRP8 (By similarity).	-36.2007	-0.297811
1MA0	Alcohol dehydrogenase class-3		-37.61	-0.289318
1LYW	Cathepsin D	Acid protease active in intracellular protein breakdown.Involved in the pathogenesis of several diseases such as breastcancer and possibly Alzheimer disease.	-35.2798	-0.265231
1NY3	MAP kinase-activated protein kinase 2	Its physiological substrate seems to be the small heatshock protein (HSP27/HSP25). In vitro can phosphorylate glycogensynthase at 'Ser-7' and tyrosine hydroxylase (on 'Ser-19' and'Ser-40'). This kinase phosphorylates Ser in the peptide sequence,Hyd-X-R-X(2)-S, where Hyd is a large hydrophobic residue (Bysimilarity). Mediates both ERK and p38 MAPK/MAPK14 dependentneutrophil responses. Participates…	-37.6899	-0.254895
2GL6	Creatine kinase, sarcomeric mitochondrial	Reversibly catalyzes the transfer of phosphate betweenATP and various phosphogens (e.g. creatine phosphate). Creatinekinase isoenzymes play a central role in energy transduction intissues with large, fluctuating energy demands, such as skeletalmuscle, heart, brain and spermatozoa.	-42.5376	-0.231872
2OJ9	Insulin-like growth factor 1 receptor	This receptor binds insulin-like growth factor 1 (IGF1)with a high affinity and IGF2 with a lower affinity. It has atyrosine-protein kinase activity, which is necessary for theactivation of the IGF1-stimulated downstream signaling cascade.When present in a hybrid receptor with INSR, binds IGF1.PubMed:12138094 shows that hybrid receptors composed of IGF1R andINSR isoform Long are activated with a …	-36.6614	-0.230208
3JDW	Glycine amidinotransferase, mitochondrial	Catalyzes the biosynthesis of guanidinoacetate, theimmediate precursor of creatine. Creatine plays a vital role inenergy metabolism in muscle tissues. May play a role in embryonicand central nervous system development. May be involved in theresponse to heart failure by elevating local creatine synthesis.	-36.1386	-0.224691
2VQM	Histone deacetylase 4	Responsible for the deacetylation of lysine residues onthe N-terminal part of the core histones (H2A, H2B, H3 and H4).Histone deacetylation gives a tag for epigenetic repression andplays an important role in transcriptional regulation, cell cycleprogression and developmental events. Histone deacetylases act viathe formation of large multiprotein complexes. Involved in musclematuration via its int…	-37.5102	-0.218866
1A7C_2	Plasminogen activator inhibitor 1	This inhibitor acts as 'bait' for tissue plasminogenactivator, urokinase, and protein C. Its rapid interaction withTPA may function as a major control point in the regulation offibrinolysis.	-37.8525	-0.206502
1R55	Disintegrin and metalloproteinase domain-containing protein 33		-35.2645	-0.20597
1D1T	Alcohol dehydrogenase class 4 mu/sigma chain	Could function in retinol oxidation for the synthesis ofretinoic acid, a hormone important for cellular differentiation.Medium-chain (octanol) and aromatic (m-nitrobenzaldehyde)compounds are the best substrates. Ethanol is not a good substratebut at the high ethanol concentrations reached in the digestivetract, it plays a role in the ethanol oxidation and contributes tothe first pass ethanol meta…	-38.7823	-0.203954
1JNK	Mitogen-activated protein kinase 10	Responds to activation by environmental stress and pro-inflammatory cytokines by phosphorylating a number oftranscription factors, primarily components of AP-1 such as c-Junand ATF2 and thus regulates AP-1 transcriptional activity.Required for stress-induced neuronal apoptosis and thepathogenesis of glutamate excitotoxicity (By similarity).	-37.513	-0.199155
1Z57	Dual specificity protein kinase CLK1	Phosphorylates serine- and arginine-rich (SR) proteinsof the spliceosomal complex may be a constituent of a network ofregulatory mechanisms that enable SR proteins to control RNAsplicing. Phosphorylates serines, threonines and tyrosines (Bysimilarity).	-37.9579	-0.196738
2AOU	Histamine N-methyltransferase	Inactivates histamine by N-methylation. Plays animportant role in degrading histamine and in regulating the airwayresponse to histamine.	-39.7882	-0.192231
1NI4	Pyruvate dehydrogenase E1 component subunit beta, mitochondrial	The pyruvate dehydrogenase complex catalyzes the overallconversion of pyruvate to acetyl-CoA and CO(2). It containsmultiple copies of three enzymatic components: pyruvatedehydrogenase (E1), dihydrolipoamide acetyltransferase (E2) andlipoamide dehydrogenase (E3).	-33.6934	-0.189898
1XU9_1	Corticosteroid 11-beta-dehydrogenase isozyme 1	Catalyzes reversibly the conversion of cortisol to theinactive metabolite cortisone. Catalyzes reversibly the conversionof 7-ketocholesterol to 7-beta-hydroxycholesterol. In intactcells, the reaction runs only in one direction, from 7-ketocholesterol to 7-beta-hydroxycholesterol (By similarity).	-40.4184	-0.185552
1ZEO	Peroxisome proliferator-activated receptor gamma	Receptor that binds peroxisome proliferators such ashypolipidemic drugs and fatty acids. Once activated by a ligand,the receptor binds to a promoter element in the gene for acyl-CoAoxidase and activates its transcription. It therefore controls theperoxisomal beta-oxidation pathway of fatty acids. Key regulatorof adipocyte differentiation and glucose homeostasis.	-37.9494	-0.183624
1HE5_1	Flavin reductase	Broad specificity oxidoreductase that catalyzes theNADPH-dependent reduction of a variety of flavins, such asriboflavin, FAD or FMN, biliverdins, methemoglobin and PQQ(pyrroloquinoline quinone). Contributes to heme catabolism andmetabolizes linear tetrapyrroles. Can also reduce the complexedFe(3+) iron to Fe(2+) in the presence of FMN and NADPH. In theliver, converts biliverdin to bilirubin.	-38.4683	-0.169038
1DS6	Ras-related C3 botulinum toxin substrate 2	Plasma membrane-associated small GTPase which cyclesbetween an active GTP-bound and inactive GDP-bound state. Inactive state binds to a variety of effector proteins to regulatecellular responses, such as secretory processes, phagocytose ofapoptotic cells and epithelial cell polarization. Augments theproduction of reactive oxygen species (ROS) by NADPH oxidase.	-35.5751	-0.160553
1Z6J	Coagulation factor VII	Initiates the extrinsic pathway of blood coagulation.Serine protease that circulates in the blood in a zymogen form.Factor VII is converted to factor VIIa by factor Xa, factor XIIa,factor IXa, or thrombin by minor proteolysis. In the presence oftissue factor and calcium ions, factor VIIa then converts factor Xto factor Xa by limited proteolysis. Factor VIIa will also convertfactor IX to factor IX…	-38.2104	-0.152372
1ZXM	DNA topoisomerase 2-alpha	Control of topological states of DNA by transientbreakage and subsequent rejoining of DNA strands. Topoisomerase IImakes double-strand breaks.	-39.8136	-0.144228
1JWH	Casein kinase II subunit alpha	Casein kinases are operationally defined by theirpreferential utilization of acidic proteins such as caseins assubstrates. The alpha and alpha' chains contain the catalyticsite. Participates in Wnt signaling. CK2 phosphorylates 'Ser-392'of p53/TP53 following UV irradiation.	-37.0674	-0.136279
1Z6T	Apoptotic protease-activating factor 1	Oligomeric Apaf-1 mediates the cytochrome c-dependentautocatalytic activation of pro-caspase-9 (Apaf-3), leading to theactivation of caspase-3 and apoptosis. This activation requiresATP. Isoform 6 is less effective in inducing apoptosis.	-41.1347	-0.126299
2ZNT	Glutamate receptor, ionotropic kainate 1	Ionotropic glutamate receptor. L-glutamate acts as anexcitatory neurotransmitter at many synapses in the centralnervous system. Binding of the excitatory neurotransmitter L-glutamate induces a conformation change, leading to the opening ofthe cation channel, and thereby converts the chemical signal to anelectrical impulse. The receptor then desensitizes rapidly andenters a transient inactive stat…	-31.5258	-0.12334
1CG6	S-methyl-5-thioadenosine phosphorylase	Plays a major role in polyamine metabolism and isimportant for the salvage of both adenine and methionine.	-37.7522	-0.12061
1GCZ	Macrophage migration inhibitory factor	Pro-inflammatory cytokine. Involved in the innate immuneresponse to bacterial pathogens. The expression of MIF at sites ofinflammation suggests a role as mediator in regulating thefunction of macrophages in host defense. Counteracts the anti-inflammatory activity of glucocorticoids. Has phenylpyruvatetautomerase and dopachrome tautomerase activity (in vitro), butthe physiological substrate is not…	-33.6753	-0.113251
2C3Q	Glutathione S-transferase theta-1	Conjugation of reduced glutathione to a wide number ofexogenous and endogenous hydrophobic electrophiles. Acts on 1,2-epoxy-3-(4-nitrophenoxy)propane, phenethylisothiocyanate 4-nitrobenzyl chloride and 4-nitrophenethyl bromide. Displaysglutathione peroxidase activity with cumene hydroperoxide.	-36.8579	-0.111147
3DRB	Creatine kinase B-type	Reversibly catalyzes the transfer of phosphate betweenATP and various phosphogens (e.g. creatine phosphate). Creatinekinase isoenzymes play a central role in energy transduction intissues with large, fluctuating energy demands, such as skeletalmuscle, heart, brain and spermatozoa.	-41.2413	-0.109905
1UHL_2	Retinoic acid receptor RXR-beta	Nuclear hormone receptor. Involved in the retinoic acidresponse pathway. Binds 9-cis retinoic acid (9C-RA).	-37.2651	-0.108151
1QPC	Proto-oncogene tyrosine-protein kinase LCK	Tyrosine kinase that plays an essential role for theselection and maturation of developing T-cell in the thymus and inmature T-cell function. Is constitutively associated with thecytoplasmic portions of the CD4 and CD8 surface receptors andplays a key role in T-cell antigen receptor(TCR)-linked signaltransduction pathways. Association of the TCR with a peptideantigen-bound MHC complex facilitates…	-35.6398	-0.096655
1PIC	Phosphatidylinositol 3-kinase regulatory subunit alpha	Binds to activated (phosphorylated) protein-Tyr kinases,through its SH2 domain, and acts as an adapter, mediating theassociation of the p110 catalytic unit to the plasma membrane.Necessary for the insulin-stimulated increase in glucose uptakeand glycogen synthesis in insulin-sensitive tissues.	-31.9163	-0.0881684
1B6A	Methionine aminopeptidase 2	Removes the amino-terminal methionine from nascentproteins. The catalytic activity of human METAP2 toward Met-Valpeptides is consistently two orders of magnitude higher than thatof METAP1, suggesting that it is responsible for processingproteins containing N-terminal Met-Val and Met-Thr sequences invivo.	-39.8692	-0.0855609
1PSO	Pepsin A	Shows particularly broad specificity; although bondsinvolving phenylalanine and leucine are preferred, many others arealso cleaved to some extent.	-37.9666	-0.0804114
2BU5	[Pyruvate dehydrogenase [lipoamide]] kinase isozyme 2, mitochondrial	Inhibits the mitochondrial pyruvate dehydrogenasecomplex by phosphorylation of the E1 alpha subunit, thuscontributing to the regulation of glucose metabolism.	-33.8968	-0.0663544
1CBS	Cellular retinoic acid-binding protein 2	Transports retinoic acid to the nucleus. Regulates theaccess of retinoic acid to the nuclear retinoic acid receptors.	-36.6921	-0.0495494
1MMQ	Matrilysin	Degrades casein, gelatins of types I, III, IV, and V,and fibronectin. Activates procollagenase.	-36.2809	-0.042736
1P5J	L-serine dehydratase		-37.5739	-0.0389763
5P21	GTPase HRas	Ras proteins bind GDP/GTP and possess intrinsic GTPaseactivity.	-37.1798	-0.0240232
1XVP	Nuclear receptor subfamily 1 group I member 3	Binds and transactivates the retinoic acid responseelements that control expression of the retinoic acid receptorbeta 2 and alcohol dehydrogenase 3 genes. Transactivates both thephenobarbital responsive element module of the human CYP2B6 geneand the CYP3A4 xenobiotic response element.	-37.135	-0.00880682
1A42	Carbonic anhydrase 2	Essential for bone resorption and osteoclastdifferentiation (By similarity). Reversible hydration of carbondioxide. Can hydrates cyanamide to urea. Involved in theregulation of fluid secretion into the anterior chamber of theeye.	-33.5925	-0.00840608
2AYO	Ubiquitin carboxyl-terminal hydrolase 14	Proteasome-associated deubiquitinase which releasesubiquitin from the proteasome targeted ubiquitinated proteins.Ensures the regeneration of ubiquitin at the proteasome. Is areversibly associated subunit of the proteasome and a largefraction of proteasome-free protein exists within the cell.Required for the degradation of the chemokine receptor CXCR4 whichis critical for CXCL12-induced cell chemo…	-35.2645	0.00326589
1KJL	Galectin-3	Galactose-specific lectin which binds IgE. May mediatewith the alpha-3, beta-1 integrin the stimulation by CSPG4 ofendothelial cells migration. Together with DMBT1, required forterminal differentiation of columnar epithelial cells during earlyembryogenesis (By similarity).	-29.3834	0.0148068
2QYK	cAMP-specific 3',5'-cyclic phosphodiesterase 4A	Hydrolyzes the second messenger cAMP, which is a keyregulator of many important physiological processes.	-38.5195	0.0207353
1A5Y	Tyrosine-protein phosphatase non-receptor type 1	May play an important role in CKII- and p60c-src-inducedsignal transduction cascades (By similarity).	-30.4236	0.0257244
2C6Q	GMP reductase 2	Catalyzes the irreversible NADPH-dependent deaminationof GMP to IMP. It functions in the conversion of nucleobase,nucleoside and nucleotide derivatives of G to A nucleotides, andin maintaining the intracellular balance of A and G nucleotides.Plays a role in modulating cellular differentiation.	-42.2978	0.031008
1NSI	Nitric oxide synthase, inducible	Produces nitric oxide (NO) which is a messenger moleculewith diverse functions throughout the body. In macrophages, NOmediates tumoricidal and bactericidal actions.	-33.1025	0.0327794
1RT9	Purine nucleoside phosphorylase		-36.823	0.0430618
1BZY	Hypoxanthine-guanine phosphoribosyltransferase		-41.4542	0.0588655
1CVI	Prostatic acid phosphatase		-35.8063	0.0615228
1JCN	Inosine-5'-monophosphate dehydrogenase 1	Rate limiting enzyme in the de novo synthesis of guaninenucleotides and therefore is involved in the regulation of cellgrowth. It may also have a role in the development of malignancyand the growth progression of some tumors.	-40.0231	0.0654346
1JD0	Carbonic anhydrase 12	Reversible hydration of carbon dioxide.	-35.4225	0.0798828
1Y0S	Peroxisome proliferator-activated receptor delta	Ligand-activated transcription factor. Receptor thatbinds peroxisome proliferators such as hypolipidemic drugs andfatty acids. Has a preference for poly-unsaturated fatty acids,such as gamma-linoleic acid and eicosapentanoic acid. Onceactivated by a ligand, the receptor binds to promoter elements oftarget genes. Regulates the peroxisomal beta-oxidation pathway offatty acids. Functions as transcri…	-36.7877	0.0969461
1XLV	Cholinesterase	Esterase with broad substrate specificity. Contributesto the inactivation of the neurotransmitter acetylcholine. Candegrade neurotoxic organophosphate esters.	-38.987	0.111678
1R82	Histo-blood group ABO system transferase	This protein is the basis of the ABO blood group system.The histo-blood group ABO involves three carbohydrate antigens: A,B, and H. A, B, and AB individuals express a glycosyltransferaseactivity that converts the H antigen to the A antigen (by additionof UDP-GalNAc) or to the B antigen (by addition of UDP-Gal),whereas O individuals lack such activity.	-35.0291	0.122585
2DFD	Malate dehydrogenase, mitochondrial		-36.7603	0.129815
1HFC	Interstitial collagenase	Cleaves collagens of types I, II, and III at one site inthe helical domain. Also cleaves collagens of types VII and X. Incase of HIV infection, interacts and cleaves the secreted viralTat protein, leading to a decrease in neuronal Tat's mediatedneurotoxicity.	-35.6018	0.130912
1VCU	Sialidase-2	Hydrolyzes sialylated compounds.	-36.5487	0.135197
2HGS_2	Glutathione synthetase		-36.9001	0.135352
1JAP	Neutrophil collagenase	Can degrade fibrillar type I, II, and III collagens.	-34.9234	0.152458
1HSO	Alcohol dehydrogenase 1A		-36.751	0.158416
1J1B	Glycogen synthase kinase-3 beta	Participates in the Wnt signaling pathway. Implicated inthe hormonal control of several regulatory proteins includingglycogen synthase, MYB and the transcription factor JUN.Phosphorylates JUN at sites proximal to its DNA-binding domain,thereby reducing its affinity for DNA. Phosphorylates MUC1 inbreast cancer cells, and decreases the interaction of MUC1 withCTNNB1/beta-catenin. Phosphorylates CTN…	-36.9273	0.159492
2HRB	Carbonyl reductase [NADPH] 3	Has low NADPH-dependent oxidoreductase activity towards4-benzoylpyridine and menadione (in vitro).	-36.9107	0.162994
1IH0	Troponin C, slow skeletal and cardiac muscles	Troponin is the central regulatory protein of striatedmuscle contraction. Tn consists of three components: Tn-I which isthe inhibitor of actomyosin ATPase, Tn-T which contains thebinding site for tropomyosin and Tn-C. The binding of calcium toTn-C abolishes the inhibitory action of Tn on actin filaments.	-30.1336	0.16634
1ETA	Transthyretin	Thyroid hormone-binding protein. Probably transportsthyroxine from the bloodstream to the brain.	-29.097	0.168549
1Q11	Tyrosyl-tRNA synthetase, cytoplasmic	Catalyzes the attachment of tyrosine to tRNA(Tyr) in atwo-step reaction: tyrosine is first activated by ATP to form Tyr-AMP and then transferred to the acceptor end of tRNA(Tyr) (Bysimilarity).	-39.0513	0.170791
1SWX	Glycolipid transfer protein	Accelerates the intermembrane transfer of variousglycolipids. Catalyzes the transfer of various glycosphingolipidsbetween membranes but does not catalyze the transfer ofphospholipids. May be involved in the intracellular translocationof glucosylceramides.	-32.7594	0.173914
1CGH	Cathepsin G	Serine protease with trypsin- and chymotrypsin-likespecificity. Cleaves complement C3. Has antibacterial activityagainst the Gram-negative bacterium P.aeruginosa, antibacterialactivity is inhibited by LPS from P.aeruginosa, Z-Gly-Leu-Phe-CH2Cl and phenylmethylsulfonyl fluoride.	-36.4758	0.1807
2NNQ	Fatty acid-binding protein, adipocyte	Lipid transport protein in adipocytes. Binds both longchain fatty acids and retinoic acid. Delivers long-chain fattyacids and retinoic acid to their cognate receptors in the nucleus(By similarity).	-35.2295	0.186216
1LJR	Glutathione S-transferase theta-2		-36.695	0.197077
2GLQ	Alkaline phosphatase, placental type		-35.8148	0.201484
2ANY	Plasma kallikrein	The enzyme cleaves Lys-Arg and Arg-Ser bonds. Itactivates, in a reciprocal reaction, factor XII after its bindingto a negatively charged surface. It also releases bradykinin fromHMW kininogen and may also play a role in the renin-angiotensinsystem by converting prorenin into renin.	-35.4519	0.208842
2C9V	Superoxide dismutase [Cu-Zn]	Destroys radicals which are normally produced within thecells and which are toxic to biological systems.	-31.4593	0.211606
2BX8_1	Serum albumin	Serum albumin, the main protein of plasma, has a goodbinding capacity for water, Ca(2+), Na(+), K(+), fatty acids,hormones, bilirubin and drugs. Its main function is the regulationof the colloidal osmotic pressure of blood. Major zinc transporterin plasma, typically binds about 80% of all plasma zinc.	-36.2776	0.211671
1ONQ	T-cell surface glycoprotein CD1a	Antigen-presenting protein that binds self and non-selflipid and glycolipid antigens and presents them to T-cellreceptors on natural killer T-cells.	-37.2539	0.211774
1G8Q	CD81 antigen	May play an important role in the regulation of lymphomacell growth. Interacts with a 16-kDa Leu-13 protein to form acomplex possibly involved in signal transduction. May acts a theviral receptor for HCV.	-31.3663	0.225237
2AC3	MAP kinase-interacting serine/threonine-protein kinase 2	May play a role in the response to environmental stressand cytokines. Appears to regulate transcription byphosphorylating EIF4E, thus increasing the affinity of thisprotein for the 7-methylguanosine-containing mRNA cap.	-32.1148	0.230995
1UDT	cGMP-specific 3',5'-cyclic phosphodiesterase	Plays a role in signal transduction by regulating theintracellular concentration of cyclic nucleotides. Thisphosphodiesterase catalyzes the specific hydrolysis of cGMP to 5'-GMP.	-38.771	0.234716
1V04	Serum paraoxonase/arylesterase 1	Hydrolyzes the toxic metabolites of a variety oforganophosphorus insecticides. Capable of hydrolyzing a broadspectrum of organophosphate substrates and lactones, and a numberof aromatic carboxylic acid esters. Mediates an enzymaticprotection of low density lipoproteins against oxidativemodification and the consequent series of events leading toatheroma formation.	-36.6457	0.240634
1PUB	Ganglioside GM2 activator	Binds gangliosides and stimulates ganglioside GM2degradation. It stimulates only the breakdown of ganglioside GM2and glycolipid GA2 by beta-hexosaminidase A. It extracts singleGM2 molecules from membranes and presents them in soluble form tobeta-hexosaminidase A for cleavage of N-acetyl-D-galactosamine andconversion to GM3.	-34.469	0.24829
2BRO	Serine/threonine-protein kinase Chk1	Required for checkpoint mediated cell cycle arrest inresponse to DNA damage or the presence of unreplicated DNA. Mayalso negatively regulate cell cycle progression during unperturbedcell cycles. Recognizes the substrate consensus sequence [R-X-X-S/T]. Binds to and phosphorylates CDC25A, CDC25B and CDC25C.Phosphorylation of CDC25A at 'Ser-178' and 'Thr-507' andphosphorylation of CDC25C at 'Ser-216…	-35.8122	0.254183
1MC5_1	Alcohol dehydrogenase class-3	Class-III ADH is remarkably ineffective in oxidizingethanol, but it readily catalyzes the oxidation of long-chainprimary alcohols and the oxidation of S-(hydroxymethyl)glutathione.	-37.3932	0.256158
1SG0_2	Ribosyldihydronicotinamide dehydrogenase [quinone]	The enzyme apparently serves as a quinone reductase inconnection with conjugation reactions of hydroquinones involved indetoxification pathways as well as in biosynthetic processes suchas the vitamin K-dependent gamma-carboxylation of glutamateresidues in prothrombin synthesis.	-33.5656	0.285808
1W7N	Kynurenine--oxoglutarate transaminase 1	Catalyzes the irreversible transamination of the L-tryptophan metabolite L-kynurenine to form kynurenic acid (KA).Metabolizes the cysteine conjugates of certain halogenated alkenesand alkanes to form reactive metabolites. Catalyzes the beta-elimination of S-conjugates and Se-conjugates of L-(seleno)cysteine, resulting in the cleavage of the C-S or C-Sebond.	-34.4512	0.28754
3DDU	Prolyl endopeptidase	Cleaves peptide bonds on the C-terminal side of prolylresidues within peptides that are up to approximately 30 aminoacids long.	-34.212	0.288579
2CG5	L-aminoadipate-semialdehyde dehydrogenase-phosphopantetheinyl transferase	Catalyzes the post-translational modification of targetproteins by phosphopantetheine. Can transfer the 4'-phosphopantetheine moiety from coenzyme A to a serine residue of abroad range of acceptors, such as the acyl carrier domain of FASN.	-39.7049	0.295022
1K3Y	Glutathione S-transferase A1	Conjugation of reduced glutathione to a wide number ofexogenous and endogenous hydrophobic electrophiles.	-33.2293	0.315112
1ZKK_1	Histone-lysine N-methyltransferase SETD8	Histone methyltransferase that specificallymonomethylates 'Lys-20' of histone H4. H4 'Lys-20' monomethylationis enriched during mitosis and represents a specific tag forepigenetic transcriptional repression. Mainly functions ineuchromatin regions, thereby playing a central role in thesilencing of euchromatic genes. Required for cell proliferation,probably by contributing to the maintenance of pro…	-37.2617	0.317975
1ZV4	Regulator of G-protein signaling 17	Inhibits signal transduction by increasing the GTPaseactivity of G protein alpha subunits thereby driving them intotheir inactive GDP-bound form. Binds selectively to G(z)-alpha andG(alpha)-i2 subunits, accelerates their GTPase activity andregulates their signaling activities. The G(z)-alpha activity isinhibited by the phosphorylation and palmitoylation of the G-protein. Negatively regulates mu-o…	-27.3154	0.318863
1HT0	Alcohol dehydrogenase 1C		-36.4855	0.338487
1NM8	Carnitine O-acetyltransferase	Carnitine acetylase is specific for short chain fattyacids. Carnitine acetylase seems to affect the flux through thepyruvate dehydrogenase complex. It may be involved as well in thetransport of acetyl-CoA into mitochondria.	-37.3299	0.339281
1H0C	Serine--pyruvate aminotransferase		-30.427	0.34575
1S8C	Heme oxygenase 1	Heme oxygenase cleaves the heme ring at the alphamethene bridge to form biliverdin. Biliverdin is subsequentlyconverted to bilirubin by biliverdin reductase. Underphysiological conditions, the activity of heme oxygenase ishighest in the spleen, where senescent erythrocytes aresequestrated and destroyed.	-35.9789	0.352451
1HE5_2	Flavin reductase	Broad specificity oxidoreductase that catalyzes theNADPH-dependent reduction of a variety of flavins, such asriboflavin, FAD or FMN, biliverdins, methemoglobin and PQQ(pyrroloquinoline quinone). Contributes to heme catabolism andmetabolizes linear tetrapyrroles. Can also reduce the complexedFe(3+) iron to Fe(2+) in the presence of FMN and NADPH. In theliver, converts biliverdin to bilirubin.	-35.764	0.360033
1HP7_1	Alpha-1-antitrypsin	Inhibitor of serine proteases. Its primary target iselastase, but it also has a moderate affinity for plasmin andthrombin. Irreversibly inhibits trypsin, chymotrypsin andplasminogen activator. The aberrant form inhibits insulin-inducedNO synthesis in platelets, decreases coagulation time and hasproteolytic activity against insulin and plasmin.Short peptide from AAT (SPAAT) is a reversiblechymotry…	-32.5471	0.36461
1EAX	Suppressor of tumorigenicity protein 14	Degrades extracellular matrix. Proposed to play a rolein breast cancer invasion and metastasis. Exhibits trypsin-likeactivity as defined by cleavage of synthetic substrates with Argor Lys as the P1 site.	-34.8974	0.365546
1YOW	Steroidogenic factor 1	Transcriptional activator. Seems to be essential forsexual differentiation and formation of the primary steroidogenictissues. Binds to the Ad4 site found in the promoter region ofsteroidogenic P450 genes such as CYP11A, CYP11B and CYP21B. Alsoregulates the AMH/Muellerian inhibiting substance gene as well asthe AHCH and STAR genes. 5'-YCAAGGYC-3' and 5'-RRAGGTCA-3' are theconsensus sequences for t…	-35.1986	0.370283
1FE3	Fatty acid-binding protein, brain	B-FABP could be involved in the transport of a so farunknown hydrophobic ligand with potential morphogenic activityduring CNS development. It is required for the establishment ofthe radial glial fiber system in developing brain, a system thatis necessary for the migration of immature neurons to establishcortical layers (By similarity).	-35.73	0.375183
1HDR	Dihydropteridine reductase	The product of this enzyme, tetrahydrobiopterin (BH-4),is an essential cofactor for phenylalanine, tyrosine, andtryptophan hydroxylases.	-35.4655	0.375517
1DHT	Estradiol 17-beta-dehydrogenase 1	Favors the reduction of estrogens and androgens. Alsohas 20-alpha-HSD activity. Uses preferentially NADH.	-38.1931	0.381287
1PIN	Peptidyl-prolyl cis-trans isomerase NIMA-interacting 1	Essential PPIase that regulates mitosis presumably byinteracting with NIMA and attenuating its mitosis-promotingactivity. Displays a preference for an acidic residue N-terminalto the isomerized proline bond. Catalyzing pSer/Thr-Pro cis/transisomerizations.	-33.7516	0.382962
1HTI	Triosephosphate isomerase		-31.1757	0.383652
1R47	Alpha-galactosidase A		-31.893	0.386604
1JKL	Death-associated protein kinase 1	Calcium/calmodulin-dependent serine/threonine kinasewhich acts as a positive regulator of apoptosis.	-34.8662	0.38893
1EEM	Glutathione S-transferase omega-1	Exhibits glutathione-dependent thiol transferase anddehydroascorbate reductase activities.	-32.5349	0.38909
2AEB	Arginase-1		-34.8565	0.389547
2C47	Casein kinase I isoform gamma-2	Casein kinases are operationally defined by theirpreferential utilization of acidic proteins such as caseins assubstrates. It can phosphorylate a large number of proteins.Participates in Wnt signaling (By similarity).	-35.2746	0.392423
1SG0_1	Ribosyldihydronicotinamide dehydrogenase [quinone]	The enzyme apparently serves as a quinone reductase inconnection with conjugation reactions of hydroquinones involved indetoxification pathways as well as in biosynthetic processes suchas the vitamin K-dependent gamma-carboxylation of glutamateresidues in prothrombin synthesis.	-33.712	0.398381
1P4R	Bifunctional purine biosynthesis protein PURH	Bifunctional enzyme that catalyzes 2 steps in purinebiosynthesis.	-31.1161	0.409404
1ICE	Caspase-1	Thiol protease that cleaves IL-1 beta between an Asp andan Ala, releasing the mature cytokine which is involved in avariety of inflammatory processes. Important for defense againstpathogens. Cleaves and activates sterol regulatory element bindingproteins (SREBPs). Can also promote apoptosis.	-31.8299	0.421313
1HS6	Leukotriene A-4 hydrolase	Hydrolyzes an epoxide moiety of leukotriene A4 (LTA-4)to form leukotriene B4 (LTB-4). The enzyme also has some peptidaseactivity.	-41.3145	0.424021
2CZH	Inositol monophosphatase 2	Can use myo-inositol monophosphates, scylloinositol 1,4-diphosphate, glucose-1-phosphate, beta-glycerophosphate, and 2'-AMP as substrates. Has been implicated as the pharmacologicaltarget for lithium Li(+) action in brain.	-26.3152	0.436281
2Z7R	Ribosomal protein S6 kinase alpha-1	Serine/threonine kinase that may play a role inmediating the growth-factor and stress induced activation of thetranscription factor CREB.	-35.3114	0.442576
1C9H	Peptidyl-prolyl cis-trans isomerase FKBP1B	Associates with the ryanodine receptor (RYR-2) incardiac muscle sarcoplasmic reticulum and may play a uniquephysiological role in excitation-contraction coupling in cardiacmuscle. There are four molecules of FKBP12.6 per heart muscle RYR.Has the potential to contribute to the immunosuppressive and toxiceffects of FK506 and rapamycin. PPIases accelerate the folding ofproteins. It catalyzes the cis…	-30.1972	0.449593
1TG2	Phenylalanine-4-hydroxylase		-37.2601	0.45417
1IMB	Inositol monophosphatase	Responsible for the provision of inositol required forsynthesis of phosphatidylinositol and polyphosphoinositides andhas been implicated as the pharmacological target for lithiumaction in brain. Can use myo-inositol monophosphates, myo-inositol-1,3-diphosphate, myo-inositol-1,4-diphosphate, scyllo-inositol-phosphate, glucose-1-phosphate, glucose-6-phosphate,fructose-1-phosphate, beta-glycerophosp…	-37.9671	0.457358
1YET	Heat shock protein HSP 90-alpha	Molecular chaperone. Has ATPase activity (Bysimilarity).	-34.8937	0.459141
1YV5	Farnesyl pyrophosphate synthetase	Key enzyme in isoprenoid biosynthesis which catalyzesthe formation of farnesyl diphosphate (FPP), a precursor forseveral classes of essential metabolites including sterols,dolichols, carotenoids, and ubiquinones. FPP also serves assubstrate for protein farnesylation and geranylgeranylation.Catalyzes the sequential condensation of isopentenyl pyrophosphatewith the allylic pyrophosphates, dimethyla…	-36.9329	0.465666
1F3M	Serine/threonine-protein kinase PAK 1	The activated kinase acts on a variety of targets.Likely to be the GTPase effector that links the Rho-relatedGTPases to the JNK MAP kinase pathway. Activated by CDC42 andRAC1. Involved in dissolution of stress fibers and reorganizationof focal complexes. Involved in regulation of microtubulebiogenesis through phosphorylation of TBCB. Activity is inhibitedin cells undergoing apoptosis, potentially…	-36.0122	0.475157
1OSH	Bile acid receptor	Ligand-activated transcription factor. Receptor for bileacids such as chenodeoxycholic acid, lithocholic acid anddeoxycholic acid. Represses the transcription of the cholesterol7-alpha-hydroxylase gene (CYP7A1) through the induction of NR0B2or FGF19 expression, via two distinct mechanisms. Activates theintestinal bile acid-binding protein (IBABP). Activates thetranscription of bile salt export pu…	-33.5071	0.483362
2EU9	Dual specificity protein kinase CLK3	Phosphorylates serine- and arginine-rich (SR) proteinsof the spliceosomal complex. May be a constituent of a network ofregulatory mechanisms that enable SR proteins to control RNAsplicing. Phosphorylates serines, threonines and tyrosines.	-34.3727	0.483696
1XOS	cAMP-specific 3',5'-cyclic phosphodiesterase 4B	Hydrolyzes the second messenger cAMP, which is a keyregulator of many important physiological processes. May beinvolved in mediating central nervous system effects oftherapeutic agents ranging from antidepressants to antiasthmaticand anti-inflammatory agents.	-37.1824	0.495917
1R4L	Angiotensin-converting enzyme 2	Carboxypeptidase which converts angiotensin I toangiotensin 1-9, a peptide of unknown function, and angiotensin IIto angiotensin 1-7, a vasodilator. Also able to hydrolyze apelin-13 and dynorphin-13 with high efficiency. May be an importantregulator of heart function. In case of human coronaviruses SARSand HCoV-NL63 infections, serve as functional receptor for thespike glycoprotein of both corona…	-39.1787	0.506786
1HP7_2	Alpha-1-antitrypsin	Inhibitor of serine proteases. Its primary target iselastase, but it also has a moderate affinity for plasmin andthrombin. Irreversibly inhibits trypsin, chymotrypsin andplasminogen activator. The aberrant form inhibits insulin-inducedNO synthesis in platelets, decreases coagulation time and hasproteolytic activity against insulin and plasmin.Short peptide from AAT (SPAAT) is a reversiblechymotry…	-32.462	0.512558
1PTW	cAMP-specific 3',5'-cyclic phosphodiesterase 4D	Hydrolyzes the second messenger cAMP, which is a keyregulator of many important physiological processes.	-36.354	0.515167
1NRL	Nuclear receptor subfamily 1 group I member 2	Nuclear receptor that binds and is activated by varietyof endogenous and xenobiotic compounds. Transcription factor thatactivates the transcription of multiple genes involved in themetabolism and secretion of potentially harmful xenobiotics, drugsand endogenous compounds. Activated by the antibiotic rifampicinand various plant metabolites, such as hyperforin, guggulipid,colupulone, and isoflavone…	-36.4222	0.521114
1CTR	Calmodulin	Calmodulin mediates the control of a large number ofenzymes and other proteins by Ca(2+). Among the enzymes to bestimulated by the calmodulin-Ca(2+) complex are a number ofprotein kinases and phosphatases. Together with CEP110 andcentrin, is involved in a genetic pathway that regulates thecentrosome cycle and progression through cytokinesis.	-34.2359	0.547816
2PVY	Fibroblast growth factor receptor 2	Receptor for acidic and basic fibroblast growth factors.	-31.7939	0.559322
1XU9_2	Corticosteroid 11-beta-dehydrogenase isozyme 1	Catalyzes reversibly the conversion of cortisol to theinactive metabolite cortisone. Catalyzes reversibly the conversionof 7-ketocholesterol to 7-beta-hydroxycholesterol. In intactcells, the reaction runs only in one direction, from 7-ketocholesterol to 7-beta-hydroxycholesterol (By similarity).	-35.8874	0.564874
1OTH	Ornithine carbamoyltransferase, mitochondrial		-30.5261	0.572175
1ZNQ	Glyceraldehyde-3-phosphate dehydrogenase	Independent of its glycolytic activity it is alsoinvolved in membrane trafficking in the early secretory pathway.	-33.8747	0.586233
1M4U	Bone morphogenetic protein 7	Induces cartilage and bone formation. May be theosteoinductive factor responsible for the phenomenon of epithelialosteogenesis. Plays a role in calcium regulation and bonehomeostasis.	-30.165	0.586875
1EH8	Methylated-DNA--protein-cysteine methyltransferase	Involved in the cellular defense against the biologicaleffects of O6-methylguanine (O6-MeG) in DNA. Repairs alkylatedguanine in DNA by stoichiometrically transferring the alkyl groupat the O-6 position to a cysteine residue in the enzyme. This is asuicide reaction: the enzyme is irreversibly inactivated.	-32.7191	0.597799
1BJ4	Serine hydroxymethyltransferase, cytosolic	Interconversion of serine and glycine.	-32.4922	0.599806
1YB5	Quinone oxidoreductase	Does not have alcohol dehydrogenase activity. Binds NADPand acts through a one-electron transfer process. Orthoquinones,such as 1,2-naphthoquinone or 9,10-phenanthrenequinone, are thebest substrates (in vitro). May act in the detoxification ofxenobiotics. Interacts with (AU)-rich elements (ARE) in the 3'-UTRof target mRNA species. Enhances the stability of mRNA coding forBCL2. NADPH binding inter…	-36.0148	0.601924
1YVJ	Tyrosine-protein kinase JAK3	Tyrosine kinase of the non-receptor type, involved inthe interleukin-2 and interleukin-4 signaling pathway.Phosphorylates STAT6, IRS1, IRS2 and PI3K.	-35.3578	0.607041
1MUO	Serine/threonine-protein kinase 6	Contributes to the regulation of cell cycle progression.Required for normal mitosis. Associates with the centrosome andthe spindle microtubules during mitosis and functions incentrosome maturation, spindle assembly, maintenance of spindlebipolarity, centrosome separation and mitotic checkpoint control.Phosphorylates numerous target proteins, including ARHGEF2, BRCA1,KIF2A, NDEL1, PARD3, PLK1 and …	-33.7962	0.61517
1VJA	Urokinase-type plasminogen activator	Specifically cleave the zymogen plasminogen to form theactive enzyme plasmin.	-35.5576	0.618317
1NHZ	Glucocorticoid receptor	Receptor for glucocorticoids (GC). Has a dual mode ofaction: as a transcription factor that binds to glucocorticoidresponse elements (GRE) and as a modulator of other transcriptionfactors. Affects inflammatory responses, cellular proliferationand differentiation in target tissues. Could act as a coactivatorfor STAT5-dependent transcription upon growth hormone (GH)stimulation and could reveal an e…	-33.5788	0.621167
1PL7	Sorbitol dehydrogenase	Converts sorbitol to fructose. Part of the polyolpathway that plays an important role in sperm physiology. May playa role in the sperm motility by providing an energetic source forsperm (By similarity).	-35.598	0.621299
1TYL	Insulin	Insulin decreases blood glucose concentration. Itincreases cell permeability to monosaccharides, amino acids andfatty acids. It accelerates glycolysis, the pentose phosphatecycle, and glycogen synthesis in liver.	-29.8319	0.623434
3CQW	RAC-alpha serine/threonine-protein kinase	Plays a role as a key modulator of the AKT-mTORsignaling pathway controlling the tempo of the process of newbornneurons integration during adult neurogenesis, including correctneuron positioning, dendritic development and synapse formation(By similarity). General protein kinase capable of phosphorylatingseveral known proteins. Phosphorylates TBC1D4. Signals downstreamof phosphatidylinositol 3-kin…	-36.0359	0.628534
1I7B	S-adenosylmethionine decarboxylase proenzyme		-31.4064	0.630981
1K86	Caspase-7	Involved in the activation cascade of caspasesresponsible for apoptosis execution. Cleaves and activates sterolregulatory element binding proteins (SREBPs). Proteolyticallycleaves poly(ADP-ribose) polymerase (PARP) at a '216-Asp-|-Gly-217' bond. Overexpression promotes programmed cell death.	-30.6199	0.637737
2AHE	Chloride intracellular channel protein 4	Can insert into membranes and form poorly selective ionchannels that may also transport chloride ions. Channel activitydepends on the pH. Membrane insertion seems to be redox-regulatedand may occur only under oxydizing conditions. Promotes cell-surface expression of HRH3. Has alternate cellular functions likea potential role in angiogenesis or in maintaining apical-basolateral membrane polarity d…	-30.956	0.640419
2AVD	Catechol-O-methyltransferase domain-containing protein 1	Putative O-methyltransferase (Potential).	-33.7511	0.641851
2GK1	Beta-hexosaminidase subunit alpha	Responsible for the degradation of GM2 gangliosides, anda variety of other molecules containing terminal N-acetylhexosamines, in the brain and other tissues. The form B is activeagainst certain oligosaccharides. The form S has no measurableactivity.	-32.4265	0.646626
1TDI	Glutathione S-transferase A3	Conjugation of reduced glutathione to a wide number ofexogenous and endogenous hydrophobic electrophiles. Catalyzesisomerization reactions that contribute to the biosynthesis ofsteroid hormones. Efficiently catalyze obligatory double-bondisomerizations of delta(5)-androstene-3,17-dione and delta(5)-pregnene-3,20-dione, precursors to testosterone and progesterone,respectively.	-30.4827	0.667709
1ES7	Bone morphogenetic protein 2	Induces cartilage and bone formation.	-31.8642	0.681665
1QMV	Peroxiredoxin-2	Involved in redox regulation of the cell. Reducesperoxides with reducing equivalents provided through thethioredoxin system. It is not able to receive electrons fromglutaredoxin. May play an important role in eliminating peroxidesgenerated during metabolism. Might participate in the signalingcascades of growth factors and tumor necrosis factor-alpha byregulating the intracellular concentrations o…	-30.7931	0.698647
1JUJ_1	Thymidylate synthase		-35.2173	0.701275
1ANG	Angiogenin	May function as a tRNA-specific ribonuclease that bindsto actin on the surface of endothelial cells; once bound,angiogenin is endocytosed and translocated to the nucleus, therebypromoting the endothelial invasiveness necessary for blood vesselformation. Angiogenin induces vascularization of normal andmalignant tissues. Abolishes protein synthesis by specificallyhydrolyzing cellular tRNAs.	-28.6951	0.704991
1ITU	Dipeptidase 1	Hydrolyzes a wide range of dipeptides. Implicated in therenal metabolism of glutathione and its conjugates. Convertsleukotriene D4 to leukotriene E4; it may play an important role inthe regulation of leukotriene activity.	-33.7152	0.705138
1MQ0	Cytidine deaminase	This enzyme scavenge exogenous and endogenous cytidineand 2'-deoxycytidine for UMP synthesis.	-33.776	0.706011
1FTA	Fructose-1,6-bisphosphatase 1		-31.2018	0.706652
1OAT	Ornithine aminotransferase, mitochondrial		-33.0369	0.709111
1U54	Activated CDC42 kinase 1	Downstream effector of CDC42 which mediates CDC42-dependent cell migration via phosphorylation of BCAR1. Binds toboth poly- and mono-ubiquitin and regulates ligand-induceddegradation of EGFR. Participates in clathrin-mediatedendocytosis. May be involved both in adult synaptic function andplasticity and in brain development.	-32.6797	0.710578
2HHA	Dipeptidyl peptidase 4	Cell surface glycoprotein receptor involved in thecostimulatory signal essential for T-cell receptor (TCR)-mediatedT-cell activation. Acts as a positive regulator of T-cellcoactivation, by binding at least ADA, CAV1, IGF2R, and PTPRC. Itsbinding to CAV1 and CARD11 induces T-cell proliferation and NF-kappa-B activation in a T-cell receptor/CD3-dependent manner. Itsinteraction with ADA also regulat…	-34.579	0.710761
1UKI	Mitogen-activated protein kinase 8	Responds to activation by environmental stress and pro-inflammatory cytokines by phosphorylating a number oftranscription factors, primarily components of AP-1 such as JUN,JDP2 and ATF2 and thus regulates AP-1 transcriptional activity. InT-cells, JNK1 and JNK2 are required for polarized differentiationof T-helper cells into Th1 cells (By similarity). Phosphorylatesheat shock factor protein 4 (HSF…	-33.9449	0.715726
1WWB	BDNF/NT-3 growth factors receptor	Receptor for brain-derived neurotrophic factor (BDNF),neurotrophin-3 and neurotrophin-4/5 but not nerve growth factor(NGF). Involved in the development and/or maintenance of thenervous system. This is a tyrosine-protein kinase receptor. Knownsubstrates for the TRK receptors are SHC1, PI-3 kinase, and PLC-gamma-1.	-26.5804	0.718918
1N7I	Phenylethanolamine N-methyltransferase	Converts noradrenaline to adrenaline.	-24.0004	0.733302
1LT8	Betaine--homocysteine S-methyltransferase 1	Involved in the regulation of homocysteine metabolism.Converts betaine and homocysteine to dimethylglycine andmethionine, respectively. This reaction is also required for theirreversible oxidation of choline.	-29.1154	0.733804
1ELV	Complement C1s subcomponent	C1s B chain is a serine protease that combines with C1qand C1s to form C1, the first component of the classical pathwayof the complement system. C1r activates C1s so that it can, inturn, activate C2 and C4.	-27.3087	0.734864
2OBD	Cholesteryl ester transfer protein	Involved in the transfer of insoluble cholesteryl estersin the reverse transport of cholesterol.	-32.7764	0.740636
1M17	Epidermal growth factor receptor	Receptor for EGF, but also for other members of the EGFfamily, as TGF-alpha, amphiregulin, betacellulin, heparin-bindingEGF-like growth factor, GP30 and vaccinia virus growth factor. Isinvolved in the control of cell growth and differentiation.Phosphorylates MUC1 in breast cancer cells and increases theinteraction of MUC1 with SRC and CTNNB1/beta-catenin.Isoform 2 may act as an antagonist of EGF …	-34.4034	0.740785
1NFB_1	Inosine-5'-monophosphate dehydrogenase 2	Rate limiting enzyme in the de novo synthesis of guaninenucleotides and therefore is involved in the regulation of cellgrowth. It may also have a role in the development of malignancyand the growth progression of some tumors.	-34.9189	0.750573
1Z93	Carbonic anhydrase 3	Reversible hydration of carbon dioxide.	-31.9537	0.761287
2CFY	Thioredoxin reductase 1, cytoplasmic	Isoform 1 may possess glutaredoxin activity as well asthioredoxin reductase activity and induces actin and tubulinpolymerization, leading to formation of cell membrane protrusions.Isoform 4 enhances the transcriptional activity of estrogenreceptors alpha and beta while isoform 5 enhances thetranscriptional activity of the beta receptor only. Isoform 5 alsomediates cell death induced by a combinat…	-34.5461	0.765411
1NRG	Pyridoxine-5'-phosphate oxidase	Catalyzes the oxidation of either pyridoxine 5'-phosphate (PNP) or pyridoxamine 5'-phosphate (PMP) into pyridoxal5'-phosphate (PLP).	-30.4538	0.767386
2BIY	3-phosphoinositide-dependent protein kinase 1	Phosphorylates and activates not only PKB/AKT, but alsoPKA, PKC-zeta, RPS6KA1 and RPS6KB1. May play a general role insignaling processes and in development (By similarity). Isoform 3is catalytically inactive.	-34.3797	0.767979
3DYD	Tyrosine aminotransferase	Transaminase involved in tyrosine breakdown. Convertstyrosine to p-hydroxyphenylpyruvate. Can catalyze the reversereaction, using glutamic acid, with 2-oxoglutarate as cosubstrate(in vitro). Has no transaminase activity towards phenylalanine.	-27.4182	0.768695
1BQS	Mucosal addressin cell adhesion molecule 1	Cell adhesion leukocyte receptor expressed by mucosalvenules, helps to direct lymphocyte traffic into mucosal tissuesincluding the Peyer patches and the intestinal lamina propria. Itcan bind both integrin alpha-4/beta-7 and L-selectin, regulatingboth the passage and retention of leukocytes. Isoform 2, lackingthe mucin-like domain, may be specialized in supporting integrinalpha-4/beta-7-dependent …	-27.9663	0.769223
1G47	LIM and senescent cell antigen-like-containing domain protein 1	Effector of integrin and growth factor signaling,coupling surface receptors to downstream signaling moleculesinvolved in the regulation of cell survival, cell proliferationand cell differentiation. Focal adhesion protein part of thecomplex ILK-PINCH. This complex is considered to be one of theconvergence points of integrin- and growth factor-signalingpathway.	-26.9352	0.771754
1QJA	14-3-3 protein zeta/delta	Adapter protein implicated in the regulation of a largespectrum of both general and specialized signaling pathway. Bindsto a large number of partners, usually by recognition of aphosphoserine or phosphothreonine motif. Binding generally resultsin the modulation of the activity of the binding partner.	-29.8881	0.784732
2G1N	Renin	Renin is a highly specific endopeptidase, whose onlyknown function is to generate angiotensin I from angiotensinogenin the plasma, initiating a cascade of reactions that produce anelevation of blood pressure and increased sodium retention by thekidney.	-35.1837	0.79033
2ORV	Thymidine kinase, cytosolic		-34.3757	0.804953
1ZT3	Insulin-like growth factor-binding protein 1	IGF-binding proteins prolong the half-life of the IGFsand have been shown to either inhibit or stimulate the growthpromoting effects of the IGFs on cell culture. They alter theinteraction of IGFs with their cell surface receptors. Promotescell migration.	-24.3404	0.806674
1O6L	RAC-beta serine/threonine-protein kinase	General protein kinase capable of phosphorylatingseveral known proteins.	-36.5921	0.806923
2C6C	Glutamate carboxypeptidase 2	Has both folate hydrolase and N-acetylated-alpha-linked-acidic dipeptidase (NAALADase) activity. Has a preference for tri-alpha-glutamate peptides. In the intestine, required for theuptake of folate. In the brain, modulates excitatoryneurotransmission through the hydrolysis of the neuropeptide, N-aceylaspartylglutamate (NAAG), thereby releasing glutamate.Isoform PSM-4 and isoform PSM-5 would appe…	-39.3577	0.810218
1DIA	C-1-tetrahydrofolate synthase, cytoplasmic		-30.725	0.820371
2B3K	Methionine aminopeptidase 1	Removes the amino-terminal methionine from nascentproteins. Required for normal progression through the cell cycle.	-35.0454	0.823021
1D7K	Ornithine decarboxylase		-34.809	0.824919
1XBA	Tyrosine-protein kinase SYK	Positive effector of BCR-stimulated responses. Couplesthe B-cell antigen receptor (BCR) to the mobilization of calciumion either through a phosphoinositide 3-kinase-dependent pathway,when not phosphorylated on tyrosines of the linker region, orthrough a phospholipase C-gamma-dependent pathway, whenphosphorylated on Tyr-348 and Tyr-352. Thus the differentialphosphorylation of Syk can determine the…	-35.4335	0.826595
1MC5_2	Alcohol dehydrogenase class-3	Class-III ADH is remarkably ineffective in oxidizingethanol, but it readily catalyzes the oxidation of long-chainprimary alcohols and the oxidation of S-(hydroxymethyl)glutathione.	-36.1005	0.828685
2C30	Serine/threonine-protein kinase PAK 6	The activated kinase acts on a variety of targets (Bysimilarity).	-31.1839	0.831251
1G0X	Leukocyte immunoglobulin-like receptor subfamily B member 1	Receptor for class I MHC antigens. Recognizes a broadspectrum of HLA-A, HLA-B, HLA-C and HLA-G alleles. Receptor forH301/UL18, a human cytomegalovirus class I MHC homolog. Ligandbinding results in inhibitory signals and down-regulation of theimmune response. Engagement of LILRB1 present on natural killercells or T-cells by class I MHC molecules protects the targetcells from lysis. Interaction wit…	-29.36	0.836019
1CYN	Peptidyl-prolyl cis-trans isomerase B	PPIases accelerate the folding of proteins. It catalyzesthe cis-trans isomerization of proline imidic peptide bonds inoligopeptides.	-31.8631	0.837805
2BH9	Glucose-6-phosphate 1-dehydrogenase	Produces pentose sugars for nucleic acid synthesis andmain producer of NADPH reducing power.	-32.0636	0.839201
1R6T	Tryptophanyl-tRNA synthetase, cytoplasmic	Isoform 1, isoform 2 and T1-TrpRS have aminoacylationactivity while T2-TrpRS lacks it. Isoform 2, T1-TrpRS and T2-TrpRSpossess angiostatic activity whereas isoform 1 lacks it. T2-TrpRSinhibits fluid shear stress-activated responses of endothelialcells. Regulates ERK, Akt, and eNOS activation pathways that areassociated with angiogenesis, cytoskeletal reorganization andshear stress-responsive gene…	-40.445	0.839721
1XMI	Cystic fibrosis transmembrane conductance regulator	Involved in the transport of chloride ions. May regulatebicarbonate secretion and salvage in epithelial cells byregulating the SLC4A7 transporter.	-33.1233	0.844424
1QR6	NAD-dependent malic enzyme, mitochondrial		-35.5086	0.845269
2F2S	Acetyl-CoA acetyltransferase, mitochondrial	Plays a major role in ketone body metabolism.	-31.8847	0.849922
1B09	C-reactive protein	Displays several functions associated with host defense:it promotes agglutination, bacterial capsular swelling,phagocytosis and complement fixation through its calcium-dependentbinding to phosphorylcholine. Can interact with DNA and histonesand may scavenge nuclear material released from damagedcirculating cells.	-27.0314	0.852804
2ILK	Interleukin-10	Inhibits the synthesis of a number of cytokines,including IFN-gamma, IL-2, IL-3, TNF and GM-CSF produced byactivated macrophages and by helper T-cells.	-29.8052	0.859825
1A2B	Transforming protein RhoA	Regulates a signal transduction pathway linking plasmamembrane receptors to the assembly of focal adhesions and actinstress fibers. Serves as a target for the yopT cysteine peptidasefrom Yersinia pestis, vector of the plague, and Yersiniapseudotuberculosis, which causes gastrointestinal disorders. Maybe an activator of PLCE1. Activated by ARHGEF2, which promotes theexchange of GDP for GTP.	-32.1795	0.860192
1JBQ	Cystathionine beta-synthase	Only known pyridoxal phosphate-dependent enzyme thatcontains heme. Important regulator of hydrogen sulfide, especiallyin the brain, utilizing cysteine instead of serine to catalyze theformation of hydrogen sulfide. Hydrogen sulfide is agastratransmitter with signaling and cytoprotective effects suchas acting as a neuromodulator in the brain to protect neuronsagainst hypoxic injury (By similarity).	-34.6996	0.871583
1FYN	Proto-oncogene tyrosine-protein kinase Fyn	Implicated in the control of cell growth. Plays a rolein the regulation of intracellular calcium levels, with isoform 2showing the greater ability to mobilize cytoplasmic calcium incomparison to isoform 1. Required in brain development and maturebrain function with important roles in the regulation of axongrowth, axon guidance, and neurite extension. Blocks axonoutgrowth and attraction induced by…	-25.7609	0.878547
1UMK	NADH-cytochrome b5 reductase 3	Desaturation and elongation of fatty acids, cholesterolbiosynthesis, drug metabolism, and, in erythrocyte, methemoglobinreduction.	-35.0553	0.883051
2B4Y_2	NAD-dependent deacetylase sirtuin-5	NAD-dependent protein deacetylase that activates CPS1and contributes to the regulation of blood ammonia levels duringprolonged fasting. Deacetylates CPS1 and increases CPS1 activityin response to elevated NAD levels during fasting (By similarity).Can deacetylate cytochrome c and a number of other proteins (invitro).	-32.7686	0.884319
1CSB	Cathepsin B	Thiol protease which is believed to participate inintracellular degradation and turnover of proteins. Has also beenimplicated in tumor invasion and metastasis.	-32.6531	0.88463
1JUJ_2	Thymidylate synthase		-35.3039	0.888635
5GAL	Galectin-7	Could be involved in cell-cell and/or cell-matrixinteractions necessary for normal growth control. Pro-apoptoticprotein that functions intracellularly upstream of JNK activationand cytochrome c release.	-27.964	0.889932
1ZKK_2	Histone-lysine N-methyltransferase SETD8	Histone methyltransferase that specificallymonomethylates 'Lys-20' of histone H4. H4 'Lys-20' monomethylationis enriched during mitosis and represents a specific tag forepigenetic transcriptional repression. Mainly functions ineuchromatin regions, thereby playing a central role in thesilencing of euchromatic genes. Required for cell proliferation,probably by contributing to the maintenance of pro…	-35.6948	0.890563
1AXN	Annexin A3	Inhibitor of phospholipase A2, also possesses anti-coagulant properties. Also cleaves the cyclic bond of inositol1,2-cyclic phosphate to form inositol 1-phosphate.	-32.7616	0.902375
1ZJK	Mannan-binding lectin serine protease 2	Serum protease that plays an important role in theactivation of the complement system via mannose-binding lectin.After activation by auto-catalytic cleavage it cleaves C2 and C4,leading to their activation and to the formation of C3 convertase.	-30.3592	0.90516
1OGS	Glucosylceramidase		-29.5953	0.916956
2B4Y_1	NAD-dependent deacetylase sirtuin-5	NAD-dependent protein deacetylase that activates CPS1and contributes to the regulation of blood ammonia levels duringprolonged fasting. Deacetylates CPS1 and increases CPS1 activityin response to elevated NAD levels during fasting (By similarity).Can deacetylate cytochrome c and a number of other proteins (invitro).	-33.5922	0.92246
2AUH	Insulin receptor	This receptor binds insulin and has a tyrosine-proteinkinase activity. Isoform Short has a higher affinity for insulin.Mediates the metabolic functions of insulin. Binding to insulinstimulates association of the receptor with downstream mediatorsincluding IRS1 and phosphatidylinositol 3'-kinase (PI3K). Canactivate PI3K either directly by binding to the p85 regulatorysubunit, or indirectly via IRS…	-32.9924	0.92637
1R74	Glycine N-methyltransferase	Catalyzes the methylation of glycine by using S-adenosylmethionine (AdoMet) to form N-methylglycine (sarcosine)with the concomitant production of S-adenosylhomocysteine(AdoHcy). Possible crucial role in the regulation of tissueconcentration of AdoMet and of metabolism of methionine.	-35.287	0.935132
2QY0	Complement C1r subcomponent	C1r B chain is a serine protease that combines with C1qand C1s to form C1, the first component of the classical pathwayof the complement system.	-26.3897	0.952524
1XWK	Glutathione S-transferase Mu 1	Conjugation of reduced glutathione to a wide number ofexogenous and endogenous hydrophobic electrophiles.	-30.7567	0.955002
1Q4O	Serine/threonine-protein kinase PLK1	Serine/threonine-protein kinase that performs severalimportant functions throughout M phase of the cell cycle,including the regulation of centrosome maturation and spindleassembly, the removal of cohesins from chromosome arms, theinactivation of APC/C inhibitors, and the regulation of mitoticexit and cytokinesis. Required for recovery after DNA damagecheckpoint and entry into mitosis. Required fo…	-30.8094	0.961146
1GMN	Hepatocyte growth factor	HGF is a potent mitogen for mature parenchymalhepatocyte cells, seems to be an hepatotrophic factor, and acts asgrowth factor for a broad spectrum of tissues and cell types. Ithas no detectable protease activity.	-25.5723	0.997393
1OLS	2-oxoisovalerate dehydrogenase subunit alpha, mitochondrial	The branched-chain alpha-keto dehydrogenase complexcatalyzes the overall conversion of alpha-keto acids to acyl-CoAand CO(2). It contains multiple copies of three enzymaticcomponents: branched-chain alpha-keto acid decarboxylase (E1),lipoamide acyltransferase (E2) and lipoamide dehydrogenase (E3).	-24.9573	0.999146
1X50	Galectin-4	Galectin that binds lactose and a related range ofsugars. May be involved in the assembly of adherens junctions.	-27.2831	0.999341
1WWA	High affinity nerve growth factor receptor	Required for high-affinity binding to nerve growthfactor (NGF), neurotrophin-3 and neurotrophin-4/5 but not brain-derived neurotrophic factor (BDNF). Known substrates for the Trkreceptors are SHC1, PI 3-kinase, and PLC-gamma-1. Has a crucialrole in the development and function of the nociceptive receptionsystem as well as establishment of thermal regulation viasweating. Activates ERK1 by either S…	-24.6863	1.00123
1IRJ	Protein S100-A9	Calcium-binding protein. Has antimicrobial activitytowards bacteria and fungi. Important for resistance to invasionby pathogenic bacteria. Up-regulates transcription of genes thatare under the control of NF-kappa-B. Plays a role in thedevelopment of endotoxic shock in response to bacteriallipopolysaccharide (LPS) (By similarity). Promotes tubulinpolymerization when unphosphorylated. Promotes phag…	-29.4307	1.03568
2AB6	Glutathione S-transferase Mu 2	Conjugation of reduced glutathione to a wide number ofexogenous and endogenous hydrophobic electrophiles.	-29.7251	1.03865
1P4M_1	Riboflavin kinase	Catalyzes the phosphorylation of riboflavin (vitamin B2)to form flavin-mononucleotide (FMN).	-30.5355	1.04001
1F2Q	High affinity immunoglobulin epsilon receptor subunit alpha	Binds to the Fc region of immunoglobulins epsilon. Highaffinity receptor. Responsible for initiating the allergicresponse. Binding of allergen to receptor-bound IgE leads to cellactivation and the release of mediators (such as histamine)responsible for the manifestations of allergy. The same receptoralso induces the secretion of important lymphokines.	-29.2285	1.0453
1J4I	Peptidyl-prolyl cis-trans isomerase FKBP1A	May play a role in modulation of ryanodine receptorisoform-1 (RYR-1), a component of the calcium release channel ofskeletal muscle sarcoplasmic reticulum. There are four moleculesof FKBP12 per skeletal muscle RYR. PPIases accelerate the foldingof proteins. It catalyzes the cis-trans isomerization of prolineimidic peptide bonds in oligopeptides.	-29.9676	1.06688
1KBQ	NAD(P)H dehydrogenase [quinone] 1	The enzyme apparently serves as a quinone reductase inconnection with conjugation reactions of hydroquinons involved indetoxification pathways as well as in biosynthetic processes suchas the vitamin K-dependent gamma-carboxylation of glutamateresidues in prothrombin synthesis.	-28.767	1.06688
2NZ2	Argininosuccinate synthase		-37.1845	1.06866
1J8F	NAD-dependent deacetylase sirtuin-2	NAD-dependent protein deacetylase, which deacetylatesthe 'Lys-40' of alpha-tubulin. Involved in the control of mitoticexit in the cell cycle, probably via its role in the regulation ofcytoskeleton.	-31.0882	1.08954
1HWL	3-hydroxy-3-methylglutaryl-coenzyme A reductase	This transmembrane glycoprotein is involved in thecontrol of cholesterol biosynthesis. It is the rate-limitingenzyme of sterol biosynthesis.	-27.4376	1.09703
1GFW	Caspase-3	Involved in the activation cascade of caspasesresponsible for apoptosis execution. At the onset of apoptosis itproteolytically cleaves poly(ADP-ribose) polymerase (PARP) at a'216-Asp-|-Gly-217' bond. Cleaves and activates sterol regulatoryelement binding proteins (SREBPs) between the basic helix-loop-helix leucine zipper domain and the membrane attachment domain.Cleaves and activates caspase-6, -…	-27.1487	1.09983
1LCL	Eosinophil lysophospholipase	May have both lysophospholipase and carbohydrate-bindingactivities.	-26.4918	1.10222
1C8P	Cytokine receptor common subunit beta	High affinity receptor for interleukin-3, interleukin-5and granulocyte-macrophage colony-stimulating factor.	-30.7994	1.10557
1IYH	Glutathione-requiring prostaglandin D synthase	Bifunctional enzyme which catalyzes both the conversionof PGH2 to PGD2, a prostaglandin involved in smooth musclecontraction/relaxation and a potent inhibitor of plateletaggregation, and the conjugation of glutathione with a wide rangeof aryl halides and organic isothiocyanates. Also exhibits lowglutathione-peroxidase activity towards cumene hydroperoxide.	-33.8084	1.10656
1D0A	TNF receptor-associated factor 2	Regulates activation of NF-kappa-B and JNK and plays acentral role in the regulation of cell survival and apoptosis.Required for normal antibody isotype switching from IgM to IgG.Has E3 ubiquitin-protein ligase activity and promotes 'Lys-63'-linked ubiquitination of target proteins, such as BIRC3, RIPK1 andTICAM1. Is an essential constituent of several E3 ubiquitin-protein ligase complexes, where…	-27.3884	1.13901
1Z8G	Serine protease hepsin	Plays an essential role in cell growth and maintenanceof cell morphology.	-29.9216	1.1399
2BX8_2	Serum albumin	Serum albumin, the main protein of plasma, has a goodbinding capacity for water, Ca(2+), Na(+), K(+), fatty acids,hormones, bilirubin and drugs. Its main function is the regulationof the colloidal osmotic pressure of blood. Major zinc transporterin plasma, typically binds about 80% of all plasma zinc.	-29.0405	1.14616
1WDA	Protein-arginine deiminase type-4	Catalyzes the citrullination/deimination of arginineresidues of proteins. Citrullinates histone H3 at 'Arg-8' and/or'Arg-17' and histone H4 at 'Arg-3', which prevents theirmethylation by CARM1 and HRMT1L2/PRMT1 and repressestranscription. Citrullinates EP300/P300 at 'Arg-2142', whichfavors its interaction with NCOA2/GRIP1.	-31.4242	1.15139
2CYK	Interleukin-4	Participates in at least several B-cell activationprocesses as well as of other cell types. It is a costimulator ofDNA-synthesis. It induces the expression of class II MHC moleculeson resting B-cells. It enhances both secretion and cell surfaceexpression of IgE and IgG1. It also regulates the expression ofthe low affinity Fc receptor for IgE (CD23) on both lymphocytesand monocytes.	-23.3381	1.16606
1W0H	3'-5' exoribonuclease 1	RNA exonuclease that binds to the 3'-end of histonemRNAs and degrades them, suggesting that it plays an essentialrole in histone mRNA decay after replication. A 2' and 3'-hydroxylgroups at the last nucleotide of the histone 3'-end is requiredfor efficient degradation of RNA substrates. Also able to degradethe 3'-overhangs of short interfering RNAs (siRNAs) in vitro,suggesting a possible role as r…	-31.366	1.17863
1POZ	CD44 antigen	Receptor for hyaluronic acid (HA). Mediates cell-celland cell-matrix interactions through its affinity for HA, andpossibly also through its affinity for other ligands such asosteopontin, collagens, and matrix metalloproteinases (MMPs).Adhesion with HA plays an important role in cell migration, tumorgrowth and progression. Also involved in lymphocyte activation,recirculation and homing, and in hem…	-26.2129	1.19328
1FIE	Coagulation factor XIII A chain	Factor XIII is activated by thrombin and calcium ion toa transglutaminase that catalyzes the formation of gamma-glutamyl-epsilon-lysine cross-links between fibrin chains, thus stabilizingthe fibrin clot. Also cross-link alpha-2-plasmin inhibitor, orfibronectin, to the alpha chains of fibrin.	-28.4121	1.20181
2FYB	Beta-1,4-galactosyltransferase 1	The Golgi complex form catalyzes the production oflactose in the lactating mammary gland and could also beresponsible for the synthesis of complex-type N-linkedoligosaccharides in many glycoproteins as well as the carbohydratemoieties of glycolipids.The cell surface form functions as a recognitionmolecule during a variety of cell to cell and cell to matrixinteractions, as those occurring during d…	-33.881	1.21176
1WWC	NT-3 growth factor receptor	Receptor for neurotrophin-3 (NT-3). This is a tyrosine-protein kinase receptor. Known substrates for the trk receptorsare SHC1, PI-3 kinase, and PLCG1. The different isoforms do nothave identical signaling properties.	-23.4334	1.2138
1QCY	Integrin alpha-1	Integrin alpha-1/beta-1 is a receptor for laminin andcollagen. It recognizes the proline-hydroxylated sequence G-F-P-G-E-R in collagen.	-28.126	1.21669
1B2T	Fractalkine	The soluble form is chemotactic for T-cells andmonocytes, but not for neutrophils. The membrane-bound formpromotes adhesion of those leukocytes to endothelial cells. Mayplay a role in regulating leukocyte adhesion and migrationprocesses at the endothelium. Binds to CX3CR1.	-26.3711	1.22178
1BYG	Tyrosine-protein kinase CSK	Specifically phosphorylates 'Tyr-504' on LCK, which actsas a negative regulatory site. Can also act on the LYN and FYNkinases.	-32.5675	1.22437
1MQB	Ephrin type-A receptor 2	Receptor for members of the ephrin-A family. Binds toephrin-A1, -A3, -A4 and -A5. Plays an important role inangiogenesis and tumor neovascularization. The recruitement ofVAV2, VAV3 and PI3-kinase p85 subunit by phosphorylated EPHA2 iscritical for EFNA1-induced RAC1 GTPase activation and vascularendothelial cell migration and assembly (By similarity). Inducesapoptosis in a TP53/p53-independent, ca…	-31.8579	1.23078
1I92	Na(+)/H(+) exchange regulatory cofactor NHE-RF1	Scaffold protein that connects plasma membrane proteinswith members of the ezrin/moesin/radixin family and thereby helpsto link them to the actin cytoskeleton and to regulate theirsurface expression. Necessary for recycling of internalized ADRB2.Was first known to play a role in the regulation of the activityand subcellular location of SLC9A3. Necessary for cAMP-mediatedphosphorylation and inhibi…	-29.571	1.28336
1X0O	Aryl hydrocarbon receptor nuclear translocator	Required for activity of the Ah (dioxin) receptor. Thisprotein is required for the ligand-binding subunit to translocatefrom the cytosol to the nucleus after ligand binding. The complexthen initiates transcription of genes involved in the activationof PAH procarcinogens. The heterodimer with HIF1A or EPAS1/HIF2Afunctions as a transcriptional regulator of the adaptive responseto hypoxia.	-22.8834	1.29599
1UZF	Angiotensin-converting enzyme	Converts angiotensin I to angiotensin II by release ofthe terminal His-Leu, this results in an increase of thevasoconstrictor activity of angiotensin. Also able to inactivatebradykinin, a potent vasodilator. Has also a glycosidase activitywhich releases GPI-anchored proteins from the membrane by cleavingthe mannose linkage in the GPI moiety.	-35.0468	1.30166
1XQZ	Proto-oncogene serine/threonine-protein kinase Pim-1	May affect the structure or silencing of chromatin byphosphorylating HP1 gamma/CBX3. Isoform 2 promotes the G1/Stransition of the cell cycle via up-regulation of CDK2 activityand phosphorylation of CDKN1B, resulting in enhanced nuclearexport and proteasome-dependent degradation of CDKN1B. Isoform 2also represses CDKN1B transcription by phosphorylating andinactivating the transcription factor FOXO…	-32.2287	1.34983
1G0Y	Interleukin-1 receptor type I	Receptor for interleukin-1 alpha (IL-1A), beta (IL-1B),and interleukin-1 receptor antagonist protein (IL-1RA). Binding tothe agonist leads to the activation of NF-kappa-B. Signalinginvolves formation of a ternary complex containing IL1RAP, TOLLIP,MYD88, and IRAK1 or IRAK2.	-31.6143	1.36657
1e+51	Delta-aminolevulinic acid dehydratase	Catalyzes an early step in the biosynthesis oftetrapyrroles. Binds two molecules of 5-aminolevulinate persubunit, each at a distinct site, and catalyzes their condensationto form porphobilinogen.	-8.34271	1.3759
1FT4	Tumor necrosis factor receptor superfamily member 1A	Receptor for TNFSF2/TNF-alpha and homotrimericTNFSF1/lymphotoxin-alpha. The adapter molecule FADD recruitscaspase-8 to the activated receptor. The resulting death-inducingsignaling complex (DISC) performs caspase-8 proteolytic activationwhich initiates the subsequent cascade of caspases (aspartate-specific cysteine proteases) mediating apoptosis. Contributes tothe induction of non-cytocidal TNF e…	-22.6472	1.37685
1LN1	Phosphatidylcholine transfer protein	Catalyzes the transfer of phosphatidylcholine betweenmembranes. Binds a single lipid molecule.	-33.6357	1.37807
1I71	Apolipoprotein(a)	Apo(a) is the main constituent of lipoprotein(a)(Lp(a)). It has serine proteinase activity and is able ofautoproteolysis. Inhibits tissue-type plasminogen activator 1.Lp(a) may be a ligand for megalin/Gp 330.	-26.6107	1.38951
1TVO	Mitogen-activated protein kinase 1	Involved in both the initiation and regulation ofmeiosis, mitosis, and postmitotic functions in differentiatedcells by phosphorylating a number of transcription factors such asELK1. Phosphorylates EIF4EBP1; required for initiation oftranslation. Phosphorylates microtubule-associated protein 2(MAP2). Phosphorylates SPZ1 (By similarity). Phosphorylates heatshock factor protein 4 (HSF4) and ARHGEF2.…	-34.0891	1.41978
1G1T	E-selectin	Cell-surface glycoprotein having a role inimmunoadhesion. Mediates in the adhesion of blood neutrophils incytokine-activated endothelium through interaction withPSGL1/SELPLG. May have a role in capillary morphogenesis.	-25.1411	1.42736
2VGB	Pyruvate kinase isozymes R/L	Plays a key role in glycolysis (By similarity).	-35.7488	1.43509
2PK4	Plasminogen	Plasmin dissolves the fibrin of blood clots and acts asa proteolytic factor in a variety of other processes includingembryonic development, tissue remodeling, tumor invasion, andinflammation; in ovulation it weakens the walls of the Graafianfollicle. It activates the urokinase-type plasminogen activator,collagenases and several complement zymogens, such as C1 and C5.It cleaves fibrin, fibronectin…	-26.7838	1.44949
1QIP	Lactoylglutathione lyase	Catalyzes the conversion of hemimercaptal, formed frommethylglyoxal and glutathione, to S-lactoylglutathione.	-34.5604	1.45063
1H1B	Leukocyte elastase	Modifies the functions of natural killer cells,monocytes and granulocytes. Inhibits C5a-dependent neutrophilenzyme release and chemotaxis.	-30.086	1.45576
2F57	Serine/threonine-protein kinase PAK 7	The activated kinase acts on a variety of targets (Bysimilarity).	-34.1477	1.46375
1SMO	Triggering receptor expressed on myeloid cells 1	Stimulates neutrophil and monocyte-mediated inflammatoryresponses. Triggers release of pro-inflammatory chemokines andcytokines, as well as increased surface expression of cellactivation markers. Amplifier of inflammatory responses that aretriggered by bacterial and fungal infections and is a crucialmediator of septic shock.	-24.3287	1.47106
2FGI	Basic fibroblast growth factor receptor 1	Receptor for basic fibroblast growth factor. Receptorfor FGF23 in the presence of KL (By similarity). A shorter form ofthe receptor could be a receptor for FGF1 (aFGF).	-31.4198	1.47222
1ERU	Thioredoxin	Participates in various redox reactions through thereversible oxidation of its active center dithiol to a disulfideand catalyzes dithiol-disulfide exchange reactions. Plays a rolein the reversible S-nitrosylation of cysteine residues in targetproteins, and thereby contributes to the response to intracellularnitric oxide. Nitrosylates the active site Cys of CASP3 inresponse to nitric oxide (NO), a…	-24.2384	1.48396
1ORE	Adenine phosphoribosyltransferase	Catalyzes a salvage reaction resulting in the formationof AMP, that is energically less costly than de novo synthesis.	-32.6137	1.51612
2CKG	Sentrin-specific protease 1	Protease that catalyzes two essential functions in theSUMO pathway: processing of full-length SUMO1, SUMO2 and SUMO3 totheir mature forms and deconjugation of SUMO1, SUMO2 and SUMO3from targeted proteins. Deconjugates SUMO1 from HIPK2.Deconjugates SUMO1 from HDAC1, which decreases its transcriptionalrepression activity.	-24.6024	1.52307
1ZXQ	Intercellular adhesion molecule 2	ICAM proteins are ligands for the leukocyte adhesionprotein LFA-1 (integrin alpha-L/beta-2). ICAM2 may play a role inlymphocyte recirculation by blocking LFA-1-dependent celladhesion. It mediates adhesive interactions important for antigen-specific immune response, NK-cell mediated clearance, lymphocyterecirculation, and other cellular interactions important forimmune response and surveillance.	-22.7463	1.52506
1HNF_1	T-cell surface antigen CD2	CD2 interacts with lymphocyte function-associatedantigen (LFA-3) and CD48/BCM1 to mediate adhesion between T-cellsand other cell types. CD2 is implicated in the triggering of T-cells, the cytoplasmic domain is implicated in the signalingfunction.	-25.1865	1.53927
1A9U	Mitogen-activated protein kinase 14	Responds to activation by environmental stress, pro-inflammatory cytokines and lipopolysaccharide (LPS) byphosphorylating a number of transcription factors, such as ELK1and ATF2 and several downstream kinases, such as MAPKAPK2 andMAPKAPK5. Plays a critical role in the production of somecytokines, for example IL-6. May play a role in stabilization ofEPO mRNA during hypoxic stress. Isoform Mxi2 act…	-33.0674	1.61707
1HNF_2	T-cell surface antigen CD2	CD2 interacts with lymphocyte function-associatedantigen (LFA-3) and CD48/BCM1 to mediate adhesion between T-cellsand other cell types. CD2 is implicated in the triggering of T-cells, the cytoplasmic domain is implicated in the signalingfunction.	-25.3743	1.62519
1DFV	Neutrophil gelatinase-associated lipocalin	Iron-trafficking protein involved in multiple processessuch as apoptosis, innate immunity and renal development. Bindsiron through association with 2,5-dihydroxybenzoic acid (2,5-DHBA), a siderophore that shares structural similarities withbacterial enterobactin, and delivers or removes iron from thecell, depending on the context. Iron-bound form (holo-24p3) isinternalized following binding to th…	-21.1241	1.62863
2C2Z	Caspase-8	Most upstream protease of the activation cascade ofcaspases responsible for the TNFRSF6/FAS mediated and TNFRSF1Ainduced cell death. Binding to the adapter molecule FADD recruitsit to either receptor. The resulting aggregate called death-inducing signaling complex (DISC) performs CASP8 proteolyticactivation. The active dimeric enzyme is then liberated from theDISC and free to activate downstream …	-27.7543	1.69357
2FOJ	Ubiquitin carboxyl-terminal hydrolase 7	Hydrolase that deubiquitinates target proteins such asFOXO4, TP53, MDM2, PTEN and DAXX. Together with DAXX, preventsMDM2 self-ubiquitination and enhances the E3 ligase activity ofMDM2 towards TP53, thereby promoting TP53 ubiquitination andproteasomal degradation. Deubiquitinates TP53 and MDM2 andstrongly stabilizes TP53 even in the presence of excess MDM2, andalso induces TP53-dependent cell grow…	-25.7284	1.7466
11GS	Glutathione S-transferase P	Conjugation of reduced glutathione to a wide number ofexogenous and endogenous hydrophobic electrophiles.	-29.4073	1.75003
1J78	Vitamin D-binding protein	Multifunctional protein found in plasma, ascitic fluid,cerebrospinal fluid, and urine and on the surface of many celltypes. In plasma, it carries the vitamin D sterols and preventspolymerization of actin by binding its monomers. DBP associateswith membrane-bound immunoglobulin on the surface of B-lymphocytesand with IgG Fc receptor on the membranes of T-lymphocytes.	-28.6311	1.84053
1YOL	Proto-oncogene tyrosine-protein kinase Src		-29.7818	2.00279

## Sheet: PharmMapper
Comprehensive Computational Target Fishing approach to identify Xanthorrhizol putative targets Muhammad Shahid,a, Ahmad Azfaralariff,a, Douglas Law,a, Ahmed abdulkareem najm,a, Siti Aisyah Sanusi,a, Seng Joe Lim,a,b, Yew Hoong Cheah,c, Shazrul Fazry,a,b,d*, a,Department of Food Sciences, Faculty of Science and Technology, Universiti Kebangsaan Malaysia, 43600 Bangi, Selangor, Malaysia. b,Innovati…
Ligand: 93135	Pharmammper results
Pharma Model	Num Feature	Fit	Norm Fit	zscore	Num Hydrophobic	Num HB Acceptor	Num HB Donor	Num Positive	Num Negative	Num Aromatic	Name	Class	Uniplot	Function	Disease	Idication
2j5f_v	4	3.829	0.9572	2.61921	3	1	0	0	0	0	Epidermal growth factor receptor	TRANSFERASE	EGFR_HUMAN	Receptor for EGF, but also for other members of the EGF family, as TGF-alpha, amphiregulin, betacellulin, heparin-binding EGF-like growth factor, GP30 and vaccinia virus growth factor. Is involved in the control of cell growth and differentiation. Phospho;Isoform 2/truncated isoform may act as an antagonist.	Defects in EGFR are associated with lung cancer [MIM:211980].	Squamous cell carcinoma;Arteriosclerosis;Melanoma;Central nervous system tumor;Diabetes mellitus;Esophagus tumor;Ischemic heart disease;Brain tumor;Nasopharyngeal carcinoma;Liver tumor;Pancreas tumor;Lung tumor;Psoriasis;Bladder tumor;Esophageal disease;Mesothelioma;Atherosclerosis;Multiple myeloma;Bacterial infection;Uterine cervix tumor;Nasopharynx tumor;Carcinoma;Restenosis;Stomach tumor;Thyro…
2shp_v	5	3.996	0.7992	2.47529	4	0	0	1	0	0	Tyrosine-protein phosphatase non-receptor type 11	TYROSINE PHOSPHATASE	PTN11_HUMAN	Acts downstream of various receptor and cytoplasmic protein tyrosine kinases to participate in the signal transduction from the cell surface to the nucleus.	Defects in PTPN11 are the cause of LEOPARD syndrome [MIM:151100]. It is an autosomal dominant disorder allelic with Noonan syndrome. The acronym LEOPARD stands for lentigines, electrocardiographic conduction abnormalities, ocular hypertelorism, pulmonic stenosis, abnormalities of genitalia, retardation of growth, and deafness.;Defects in PTPN11 are the cause of Noonan syndrome 1 (NS1) [MIM:163950…	NONE
2fky_v	4	3.932	0.9831	2.45274	4	0	0	0	0	0	Kinesin-like protein KIF11	CELL CYCLE	KIF11_HUMAN	Motor protein required for establishing a bipolar spindle. Blocking of KIF11 prevents centrosome migration and arrest cells in mitosis with monoastral microtubule arrays.	NONE	Melanoma;Hodgkins disease;Acute leukemia;Breast tumor;Head and neck tumor;Hepatocellular carcinoma;Ovary tumor;Prostate tumor;Solid tumor;Non-Hodgkin lymphoma;Cancer;Non-small-cell lung cancer;Renal cell carcinoma;Colorectal tumor
2uwd_v	5	3.743	0.7485	2.31682	3	0	2	0	0	0	Heat shock protein HSP 90-alpha	CHAPERONE	HS90A_HUMAN	Molecular chaperone. Has ATPase activity (By similarity).	NONE	NONE
1ie8_v	8	3.907	0.4884	2.28075	5	1	2	0	0	0	Vitamin D3 receptor	GENE REGULATION	VDR_HUMAN	Nuclear hormone receptor. Transcription factor that mediates the action of vitamin D3 by controlling the expression of hormone sensitive genes. Plays a central role in calcium homeostasis.	Defects in VDR are the cause of type IIA rickets [MIM:277440]; also known as hypocalcemic vitamin D-resistant rickets (HVDRR). HVDRR is most frequently an autosomal recessive disorder characterized by severe rickets, hypocalcemia and secondary hyperparathyroidism.	Pagets bone disease;Melanoma;Hyperthyroidism;Aging;Skin tumor;Acne;Breast tumor;Neurodegenerative disease;Acute myelogenous leukemia;Hepatocellular carcinoma;Prostate tumor;Pancreas tumor;Alzheimers disease;Multiple sclerosis;Psoriasis;Colon tumor;Cancer;Renal disease;Leukemia;Hyperparathyroidism;Sarcoidosis;Carcinoma;Insulin dependent diabetes;Transplant rejection;Osteoporosis
2iit_v	6	4.029	0.6716	2.25603	5	0	0	1	0	0	Dipeptidyl peptidase 4	HYDROLASE	DPP4_HUMAN	Removes N-terminal dipeptides sequentially from polypeptides having unsubstituted N-termini provided that the penultimate residue is proline. Plays a role in T-cell activation.	NONE	Rheumatoid arthritis;Diabetes mellitus;Non-insulin dependent diabetes;Autoimmune disease;Immune disorder
1j78_v	4	3.901	0.9752	2.18383	4	0	0	0	0	0	Vitamin D-binding protein	TRANSPORT, LIGAND BINDING PROTEIN	VTDB_HUMAN	Multifunctional protein found in plasma, ascitic fluid, cerebrospinal fluid, and urine and on the surface of many cell types. In plasma, it carries the vitamin D sterols and prevents polymerization of actin by binding its monomers. DBP associates with mem	NONE	NONE
19gs_v	5	3.637	0.7273	2.0563	4	0	0	0	0	1	Glutathione S-transferase P	TRANSFERASE	GSTP1_HUMAN	Conjugation of reduced glutathione to a wide number of exogenous and endogenous hydrophobic electrophiles.	NONE	NONE
1t84_v	5	3.883	0.7766	2.05342	5	0	0	0	0	0	Wiskott-Aldrich syndrome protein	SIGNALING PROTEIN	WASP_HUMAN	Effector protein for Rho-type GTPases, providing a link with the Arp2/3 complex that regulates the structure and dynamics of the actin cytoskeleton. Important for efficient actin polymerization. Possible regulator of lymphocyte and platelet function.	Defects in WAS are the cause of Wiskott-Aldrich syndrome (WAS) [MIM:301000]; also known as eczema-thrombocytopenia- immunodeficiency syndrome. WAS is an X-linked recessive immunodeficiency characterized by eczema, thrombocytopenia, recurrent infections, and bloody diarrhea. Death usually occurs before age 10.;Defects in WAS are the cause of thrombocytopenia type 1 (THC1) [MIM:313900]. Thrombocyto…	Wiskott-Aldrich syndrome
1qyw_v	5	3.804	0.7608	2.04147	4	1	0	0	0	0	Estradiol 17-beta-dehydrogenase 1	NONE	P14061	Lipid transport and metabolism	NONE	Some evidence suggests that NADH might be useful in treating Parkinsons disease, chronic fatigue syndrome, Alzheimers disease and cardiovascular disease.
3f0r_v	5	3.625	0.7249	1.93786	4	0	1	0	0	0	Histone deacetylase 8	NONE	Q9BY41	Chromatin structure and dynamics	NONE	For the treatment of cutaneous manifestations in patients with cutaneous T-cell lymphoma who have progressive, persistent or recurrent disease on or following two systemic therapies.
3czr_v	5	3.853	0.7705	1.92099	4	1	0	0	0	0	Corticosteroid 11-beta-dehydrogenase isozyme 1	OXIDOREDUCTASE	DHI1_HUMAN	Catalyzes reversibly the conversion of cortisol to the inactive metabolite cortisone. Catalyzes reversibly the conversion of 7-ketocholesterol to 7-beta-hydroxycholesterol. In intact cells, the reaction runs only in one direction, from 7- ketocholesterol	Defects in HSD11B1 are a cause of cortisone reductase deficiency (CRD) [MIM:604931]. In CRD, activation of cortisone to cortisol does not occur, resulting in adrenocorticotropin-mediated androgen excess and a phenotype resembling polycystic ovary syndrome (PCOS).	Non-insulin dependent diabetes;Rheumatoid arthritis;Diabetes mellitus;Obesity;Atherosclerosis;Metabolic disorder;Periodontitis
1oiz_v	5	3.741	0.7481	1.88483	4	1	0	0	0	0	Alpha-tocopherol transfer protein	NONE	P49638	Involved in vitamin E transporter activity	NONE	Vitamin E, known for its antioxidant activities, is protective against cardiovascular disease and some forms of cancer and has also demonstrated immune-enhancing effects. It may be of limited benefit in some with asthma and rheumatoid arthritis. It may be helpful in some neurological diseases including Alzheimers, some eye disorders including cataracts, and diabetes and premenstrual syndrome. It …
1gse_v	6	3.909	0.6515	1.86364	5	1	0	0	0	0	Glutathione S-transferase A1	NONE	P08263	Involved in glutathione transferase activity	NONE	For nutritional supplementation, also for treating dietary shortage or imbalance
1o6u_v	5	3.931	0.7861	1.84913	5	0	0	0	0	0	SEC14-like protein 2	NONE	O76054	Involved in transporter activity	NONE	Vitamin E, known for its antioxidant activities, is protective against cardiovascular disease and some forms of cancer and has also demonstrated immune-enhancing effects. It may be of limited benefit in some with asthma and rheumatoid arthritis. It may be helpful in some neurological diseases including Alzheimers, some eye disorders including cataracts, and diabetes and premenstrual syndrome. It …
2j14_v	6	3.55	0.5917	1.70783	4	0	0	0	1	1	Peroxisome proliferator-activated receptor delta	TRANSCRIPTION	PPARD_HUMAN	Receptor that binds peroxisome proliferators such as hypolipidemic drugs and fatty acids. Once activated by a ligand, the receptor binds to a promoter element in the gene for acyl-CoA oxidase and activates its transcription. It therefore controls the pero	NONE	Hyperlipidemia;Dermatological disease;Lipid metabolism disorder;Diabetes mellitus;Obesity;Metabolic disorder;Non-insulin dependent diabetes
1a28_v	4	3.538	0.8846	1.67823	3	1	0	0	0	0	Progesterone receptor	PROGESTERONE RECEPTOR	PRGR_HUMAN	The steroid hormones and their receptors are involved in the regulation of eukaryotic gene expression and affect cellular proliferation and differentiation in target tissues.	NONE	Uterine fibroids;Menstruation disorder;Infertility;Acne;Breast tumor;Female contraception;Neoplasm;Planned abortion;Dysmenorrhea;Endometriosis;Hormone deficiency;Unidentified indication;Gynecological disorder;Musculoskeletal disease;Estrogen deficiency;Cancer;Contraception;Amenorrhea;Female infertility;Carcinoma;Menopause;Premenstrual syndrome;Anesthesia;Age related macular degeneration;Osteoporo…
1u59_v	7	3.84	0.5486	1.66454	4	1	2	0	0	0	Tyrosine-protein kinase ZAP-70	TRANSFERASE	ZAP70_HUMAN	Plays a role in T-cell development and lymphocyte activation. Essential for TCR-mediated IL-2 production. Isoform 1 induces TCR-mediated signal transduction, isoform 2 does not.	Defects in ZAP70 are the cause of selective T-cell defect (STD) [MIM:176947]. STD is an autosomal recessive form of severe combined immunodeficiency characterized by a selective absence of CD8-type T-cells.	Transplant rejection;Immune disorder
1pq2_v	7	3.888	0.5554	1.61551	5	1	0	0	1	0	Cytochrome P450 2C8	OXIDOREDUCTASE	CP2C8_HUMAN	Cytochromes P450 are a group of heme-thiolate monooxygenases. In liver microsomes, this enzyme is involved in an NADPH-dependent electron transport pathway. It oxidizes a variety of structurally unrelated compounds, including steroids, fatty acids, and xe	NONE	NONE
1xbb_v	6	3.79	0.6317	1.55128	5	0	1	0	0	0	Tyrosine-protein kinase SYK	TRANSFERASE	KSYK_HUMAN	Positive effector of BCR-stimulated responses. Couples the B-cell antigen receptor (BCR) to the mobilization of calcium ion either through a phosphoinositide 3-kinase-dependent pathway, when not phosphorylated on tyrosines of the linker region, or through	NONE	Systemic lupus erythematosus;Asthma;Rheumatoid arthritis;Allergy;Allergic rhinitis;Inflammation;Thrombocytopenic purpura;Acute myelogenous leukemia;Lymphoma
1r7t_v	6	3.508	0.5846	1.54795	3	1	2	0	0	0	Histo-blood group ABO system transferase	NONE	P16442	Involved in transferase activity, transferring hexosyl groups	NONE	NONE
1yvj_v	6	3.68	0.6133	1.5204	4	1	1	0	0	0	Tyrosine-protein kinase JAK3	TRANSFERASE	JAK3_HUMAN	Tyrosine kinase of the non-receptor type, involved in the interleukin-2 and interleukin-4 signaling pathway. Phosphorylates STAT6, IRS1, IRS2 and PI3K.	Defects in JAK3 are a cause of severe combined immunodeficiency autosomal recessive T-cell-negative/B-cell- positive/NK-cell-negative (T(-)B(+)NK(-)SCID) [MIM:600802]. SCID refers to a genetically and clinically heterogeneous group of rare congenital disorders characterized by impairment of both humoral and cell-mediated immunity, leukopenia, and low or absent antibody levels. Patients with SCID …	Psoriasis;Transplant rejection;Rheumatoid arthritis;Respiratory tract inflammation;Autoimmune disease
1rbp_v	8	4.681	0.5851	1.47594	8	0	0	0	0	0	Retinol-binding protein 4	RETINOL TRANSPORT	RET4_HUMAN	Delivers retinol from the liver stores to the peripheral tissues. In plasma, the RBP-retinol complex interacts with transthyretin, this prevents its loss by filtration through the kidney glomeruli.	Defects in RBP4 are a cause of retinol-binding protein deficiency [MIM:180250]. This condition causes night vision problems. It produces a typical fundus xerophthalmicus, featuring a progressed atrophy of the retinal pigment epithelium.;A deficiency of vitamin A blocks secretion of the binding protein post-translationally and results in defective delivery and supply of vitamin to the epidermal ce…	NONE
1zxc_v	4	3.505	0.8762	1.4428	3	1	0	0	0	0	ADAM 17	HYDROLASE	ADA17_HUMAN	Cleaves the membrane-bound precursor of TNF-alpha to its mature soluble form. Responsible for the proteolytic release of several other cell-surface proteins, including p75 TNF-receptor, interleukin 1 receptor type II, p55 TNF-receptor, transforming growth	NONE	Psoriasis;Inflammation;Rheumatoid arthritis;Cardiac failure;Multiple sclerosis;Metastasis;Immune disorder
1mrq_v	5	3.5	0.6999	1.4032	4	1	0	0	0	0	Aldo-keto reductase family 1 member C1	NONE	Q04828	Involved in oxidoreductase activity	NONE	Some evidence suggests that NADH might be useful in treating Parkinsons disease, chronic fatigue syndrome, Alzheimers disease and cardiovascular disease.
1sz7_v	6	3.743	0.6238	1.38659	5	1	0	0	0	0	Trafficking protein particle complex subunit 3	NONE	O43617	May play a role in vesicular transport from endoplasmic reticulum to Golgi	NONE	NONE
1ma0_v	6	3.86	0.6434	1.37433	4	1	0	0	1	0	Alcohol dehydrogenase class-3	OXIDOREDUCTASE	ADHX_HUMAN	Class-III ADH is remarkably ineffective in oxidizing ethanol, but it readily catalyzes the oxidation of long-chain primary alcohols and the oxidation of S-(hydroxymethyl) glutathione.	NONE	NONE
1lv2_v	7	3.839	0.5485	1.26933	5	1	0	0	1	0	Hepatocyte nuclear factor 4-gamma	NONE	Q14541	Involved in transcription factor activity	NONE	NONE
1iz2_v	6	3.459	0.5765	1.2157	3	1	2	0	0	0	Alpha-1-antitrypsin	PROTEIN BINDING	A1AT_HUMAN	Inhibitor of serine proteases. Its primary target is elastase, but it also has a moderate affinity for plasmin and thrombin. Inhibits trypsin, chymotrypsin and plasminogen activator. The aberrant form inhibits insulin-induced NO synthesis in platelets, de	The major physiological function of AAT is the protection of the lower respiratory tract against proteolytic destruction by human leukocyte elastase (HLE). A hereditary deficiency of AAT, is associated with a 20-30 fold increased risk of developing chronic obstructive pulmonary disease.;Deficiency of the normal inhibitor in individuals homozygous for allele Z or M-Malton can result in the develop…	Psoriasis;Genital tract inflammation;Otitis media;Wound healing;Atopic dermatitis;Dermatitis;Cystitis;Inflammatory bowel disease;Cystic fibrosis;Alpha-1 antitrypsin deficiency;Dermatological disease
1upw_v	6	3.585	0.5974	1.19947	5	0	1	0	0	0	Oxysterols receptor LXR-beta	RECEPTOR	NR1H2_HUMAN	Orphan receptor. Binds preferentially to double-stranded oligonucleotide direct repeats having the consensus half-site sequence 5-AGGTCA-3 and 4-nt spacing (DR-4).	NONE	Lipid metabolism disorder;Atherosclerosis
1g3m_v	7	3.818	0.5454	1.17909	6	1	0	0	0	0	Estrogen sulfotransferase	TRANSFERASE	ST1E1_HUMAN	May control the level of the estrogen receptor by sulfurylating free estradiol. Maximally sulfates beta-estradiol and estrone at concentrations of 20 nM. Also sulfates dehydroepiandrosterone, pregnenolone, ethinylestradiol, equalenin, diethylstilbesterol	NONE	NONE
1l8j_v	13	3.905	0.3004	1.17632	11	1	0	1	0	0	Endothelial protein C receptor	BLOOD CLOTTING	EPCR_HUMAN	Binds activated protein C. Enhances protein C activation by the thrombin-thrombomodulin complex; plays a role in the protein C pathway controlling blood coagulation.	NONE	NONE
1ov4_v	5	3.684	0.7368	1.06743	4	1	0	0	0	0	Bile salt sulfotransferase	NONE	Q06520	Involved in sulfotransferase activity	NONE	NONE
2i6b_v	6	3.66	0.61	1.06108	5	1	0	0	0	0	Adenosine kinase	NONE	P55263	ATP dependent phosphorylation of adenosine and other related nucleoside analogs to monophosphate derivatives. Serves as a potential regulator of concentrations of extracellular adenosine and intracellular adenine nucleotides.	NONE	NONE
2vtn_v	4	3.247	0.8116	1.04296	2	1	1	0	0	0	Cell division protein kinase 2	NONE	P24941	Involved in protein kinase activity	NONE	NONE
1cg6_v	5	3.77	0.754	1.02842	2	1	2	0	0	0	S-methyl-5-thioadenosine phosphorylase	NONE	Q13126	Nucleotide transport and metabolism	NONE	For nutritional supplementation, also for treating dietary shortage or imbalance
1t4e_v	6	3.619	0.6031	1.0257	6	0	0	0	0	0	E3 ubiquitin-protein ligase Mdm2	LIGASE	MDM2_HUMAN	Inhibits TP53/p53- and TP73/p73-mediated cell cycle arrest and apoptosis by binding its transcriptional activation domain. Functions as a ubiquitin ligase E3, in the presence of E1 and E2, toward p53 and itself. Permits the nuclear export of p53 and targe	Seems to be amplified in certain tumors (including soft tissue sarcomas, osteosarcomas and gliomas). A higher frequency of splice variants lacking p53 binding domain sequences was found in late-stage and high-grade ovarian and bladder carcinomas. Four of the splice variants show loss of p53 binding.	Leukemia;Cancer;Solid tumor
1t46_v	9	3.717	0.413	1.00905	5	1	1	2	0	0	Mast/stem cell growth factor receptor	TRANSFERASE ACTIVATOR	KIT_HUMAN	This is the receptor for stem cell factor (mast cell growth factor). It has a tyrosine-protein kinase activity. Binding of the ligands leads to the autophosphorylation of KIT and its association with substrates such as phosphatidylinositol 3-kinase (Pi3K)	Defects in KIT are a cause of piebaldism [MIM:172800]. Piebaldism is an autosomal dominant genetic developmental abnormality of pigmentation characterized by congenital patches of white skin and hair that lack melanocytes.;Defects in KIT are a cause of gastrointestinal stromal tumor (GIST) [MIM:606764].;Defects in KIT have been associated with testicular tumors [MIM:273300]. It includes germ cell…	Pancreas tumor;Ovary tumor;Cancer;Mastocytosis;Gastrointestinal tumor
1xvp_v	6	3.458	0.5764	0.880304	6	0	0	0	0	0	Nuclear receptor subfamily 1 group I member 3	DNA BINDING PROTEIN	NR1I3_HUMAN	Binds and transactivates the retinoic acid response elements that control expression of the retinoic acid receptor beta 2 and alcohol dehydrogenase 3 genes. Transactivates both the phenobarbital responsive element module of the human CYP2B6 gene and the C	NONE	NONE
2zas_v	4	3.234	0.8084	0.887687	3	1	0	0	0	0	Estrogen-related receptor gamma	NONE	P62508	Orphan receptor that acts as transcription activator in the absence of bound ligand. Binds specifically to an estrogen response element and activates reporter genes controlled by estrogen response elements (By similarity). Induces the expression of PERM1 in the skeletal muscle.	NONE	NONE
1dkf_v	8	3.658	0.4572	0.919061	5	3	0	0	0	0	Retinoic acid receptor alpha	HORMONE/GROWTH FACTOR RECEPTOR	RARA_HUMAN	This is a receptor for retinoic acid. This metabolite has profound effects on vertebrate development. Retinoic acid is a morphogen and is a powerful teratogen. This receptor controls cell function by directly regulating gene expression.	Chromosomal aberrations involving RARA may be a cause of acute promyelocytic leukemia (APL). Translocation t(11;17)(q32;q21) with ZBTB16/PLZF; translocation t(15;17)(q21;q21) with PML; translocation t(5;17)(q32;q11) with NPM.	Squamous cell carcinoma;Psoriasis;Colon tumor;Cancer;Metabolic disorder;Leukemia;Breast tumor;Skin infection;Neutropenia;Carcinoma;Dermatological disease;Ocular disease;Genital system disease;Lymphoma;Immune disorder
1nhz_v	8	3.893	0.4866	0.875825	7	1	0	0	0	0	Glucocorticoid receptor	HORMONE RECEPTOR	GCR_HUMAN	Receptor for glucocorticoids (GC). Has a dual mode of action: as a transcription factor that binds to glucocorticoid response elements (GRE) and as a modulator of other transcription factors. Affects inflammatory responses, cellular proliferation and diff	Defects in NR3C1 are a cause of glucocorticoid resistance [MIM:138040]; also known as cortisol resistance. It is a hypertensive, hyperandrogenic disorder characterized by increased serum cortisol concentrations. Inheritance is autosomal dominant.	Alzheimers disease;Immune deficiency;Breast tumor;Major depressive disorder;Glaucoma;Metabolic disorder;Psychotic disorder;HIV infection;Cocaine addiction;Inflammation;Planned abortion;Diabetes mellitus;Weight gain;Endometriosis;Obesity;Insulin dependent diabetes;Cushings disease;Glioma;Endometroid carcinoma;Neurodegenerative disease;Hypertension;Hepatitis C virus infection;Carcinoma;Non-insulin …
2f4j_v	8	3.446	0.4307	0.838584	4	1	3	0	0	0	Proto-oncogene tyrosine-protein kinase ABL1	NONE	P00519	Involved in protein kinase activity	NONE	For nutritional supplementation, also for treating dietary shortage or imbalance
1fe3_v	7	3.784	0.5406	0.817752	6	0	0	0	1	0	Fatty acid-binding protein, brain	LIPID BINDING PROTEIN	FABP7_HUMAN	B-FABP could be involved in the transport of a so far unknown hydrophobic ligand with potential morphogenic activity during CNS development. It is required for the establishment of the radial glial fiber system in developing brain, a system that is necess	NONE	NONE
1jqe_v	8	3.801	0.4751	0.805277	7	0	0	1	0	0	Histamine N-methyltransferase	NONE	P50135	Inactivates histamine by N-methylation. Plays an important role in degrading histamine and in regulating the airway response to histamine	NONE	For treatment of acute malarial attacks in non-immune subjects.
1hrk_v	8	3.607	0.4508	0.788098	5	1	2	0	0	0	Ferrochelatase, mitochondrial	NONE	P22830	Coenzyme transport and metabolism	NONE	NONE
1uhl_v	6	3.393	0.5656	0.778703	5	1	0	0	0	0	Oxysterols receptor LXR-alpha	DNA BINDING PROTEIN	NR1H3_HUMAN	Orphan receptor. Interaction with RXR shifts RXR from its role as a silent DNA-binding partner to an active ligand- binding subunit in mediating retinoid responses through target genes defined by LXRES. LXRES are DR4-type response elements characterized b	NONE	NONE
1cbs_v	10	4.892	0.4892	0.750783	7	2	0	0	1	0	Cellular retinoic acid-binding protein 2	NONE	P29373	Involved in retinoid binding	NONE	For topical treatment of cutaneous lesions in patients with AIDS-related Kaposis sarcoma.
2bu5_v	6	3.481	0.5802	0.721926	5	1	0	0	0	0	[Pyruvate dehydrogenase [lipoamide]] kinase isozyme 2, mitochondrial	TRANSFERASE	PDK2_HUMAN	Inhibits the mitochondrial pyruvate dehydrogenase complex by phosphorylation of the E1 alpha subunit, thus contributing to the regulation of glucose metabolism.	NONE	NONE
1tfg_v	9	3.583	0.3981	0.712489	4	2	2	1	0	0	Transforming growth factor beta-2	GROWTH FACTOR	TGFB2_HUMAN	TGF-beta 2 has suppressive effects on interleukin-2 dependent T-cell growth.	A chromosomal aberration involving TGFB2 is found in a family with Peters anomaly [MIM:604229]. Translocation t(1;7)(q41;p21) with HDAC9. Peters anomaly consists of a central corneal leukoma, absence of the posterior corneal stroma and Descemet membrane, and a variable degree of iris and lenticular attachments to the central aspect of the posterior cornea.	NONE
2oo8_v	8	3.578	0.4472	0.702324	5	1	1	1	0	0	Angiopoietin-1 receptor	TRANSFERASE	TIE2_HUMAN	This protein is a protein tyrosine-kinase transmembrane receptor for angiopoietin 1. It may constitute the earliest mammalian endothelial cell lineage marker. Probably regulates endothelial cell proliferation, differentiation and guides the proper pattern	Defects in TEK are a cause of dominantly inherited venous malformations (VMCM) [MIM:600195]; an error of vascular morphogenesis characterized by dilated, serpiginous channels.	Retinopathy;Ovary tumor;Cancer;Renal cell carcinoma;Breast tumor;Solid tumor
1nav_v	7	3.564	0.5091	0.701793	4	2	1	0	0	0	Thyroid hormone receptor alpha	NONE	P10827	Involved in transcription factor activity	NONE	Used as replacement or supplemental therapy in patients with hypothyroidism of any etiology, except transient hypothyrodism during the recovery phase of subacute thyroiditis.
1h9u_v	10	3.993	0.3993	0.700125	8	1	0	0	1	0	Retinoic acid receptor RXR-beta	NUCLEAR RECEPTOR	RXRB_HUMAN	Nuclear hormone receptor. Involved in the retinoic acid response pathway. Binds 9-cis retinoic acid (9C-RA).	NONE	NONE
1hmt_v	7	3.637	0.5196	0.679061	5	1	0	0	1	0	Fatty acid-binding protein, heart	LIPID-BINDING PROTEIN	FABPH_HUMAN	FABP are thought to play a role in the intracellular transport of long-chain fatty acids and their acyl-CoA esters.	NONE	NONE
1fcz_v	7	3.416	0.488	0.659986	6	0	0	0	1	0	Retinoic acid receptor gamma	GENE REGULATION	RARG_HUMAN	This is a receptor for retinoic acid. This metabolite has profound effects on vertebrate development. Retinoic acid is a morphogen and is a powerful teratogen. This receptor controls cell function by directly regulating gene expression.	NONE	Emphysema
1ln3_v	11	3.758	0.3416	0.636783	9	0	0	1	1	0	Phosphatidylcholine transfer protein	NONE	Q9UKL6	Involved in phosphatidylcholine transmembrane transporter activity	NONE	NONE
2rfn_v	5	3.164	0.6328	0.607725	4	1	0	0	0	0	Hepatocyte growth factor receptor	NONE	P08581	Involved in hepatocyte growth factor activity	NONE	NONE
2pe0_v	4	3.074	0.7685	0.605932	3	1	0	0	0	0	3-phosphoinositide-dependent protein kinase 1	TRANSFERASE	PDPK1_HUMAN	Phosphorylates and activates not only PKB/AKT, but also PKA, PKC-zeta, RPS6KA1 and RPS6KB1. May play a general role in signaling processes and in development (By similarity). Isoform 3 is catalytically inactive.	NONE	NONE
1xap_v	9	3.733	0.4148	0.605899	7	1	0	0	1	0	Retinoic acid receptor beta	TRANSCRIPTION	RARB_HUMAN	This is a receptor for retinoic acid. This metabolite has profound effects on vertebrate development. Retinoic acid is a morphogen and is a powerful teratogen. This receptor controls cell function by directly regulating gene expression.	NONE	Psoriasis;Acne;Cancer
1q22_v	7	3.579	0.5113	0.59234	6	1	0	0	0	0	Sulfotransferase family cytosolic 2B member 1	NONE	O00204	Involved in sulfotransferase activity	NONE	NONE
1o1v_v	7	3.565	0.5093	0.575548	5	1	1	0	0	0	Gastrotropin	LIPID BINDING PROTEIN	FABP6_HUMAN	Ileal protein which stimulates gastric acid and pepsinogen secretion. Seems to be able to bind to bile salts and bilirubins.	NONE	NONE
1pic_v	9	3.3	0.3667	0.568717	5	1	1	0	2	0	Phosphatidylinositol 3-kinase regulatory subunit alpha	COMPLEX (PHOSPHOTRANSFERASE/RECEPTOR)	P85A_HUMAN	Binds to activated (phosphorylated) protein-Tyr kinases, through its SH2 domain, and acts as an adapter, mediating the association of the p110 catalytic unit to the plasma membrane. Necessary for the insulin-stimulated increase in glucose uptake and glyco	Defects in PIK3R1 are a cause of severe insulin resistance.	NONE
3dej_v	3	2.977	0.9922	0.567097	2	1	0	0	0	0	Caspase-3	HYDROLASE, APOPTOSIS	CASP3_HUMAN	Involved in the activation cascade of caspases responsible for apoptosis execution. At the onset of apoptosis it proteolytically cleaves poly(ADP-ribose) polymerase (PARP) at a 216-Asp-		NONE	Cancer;Liver disease;Cognitive disorder;Neurodegenerative disease;Cerebrovascular ischemia
1e7a_v	3	2.985	0.9951	0.560799	3	0	0	0	0	0	Serum albumin	CARRIER PROTEIN	ALBU_HUMAN	Serum albumin, the main protein of plasma, has a good binding capacity for water, Ca(2+), Na(+), K(+), fatty acids, hormones, bilirubin and drugs. Its main function is the regulation of the colloidal osmotic pressure of blood.	Defects in ALB are a cause of familial dysalbuminemic hyperthyroxinemia (FDH) [MIM:103600]. FDH is a form of euthyroid hyperthyroxinemia that is due to increased affinity of ALB for T(4). It is the most common cause of inherited euthyroid hyperthyroxinemia in Caucasian population.;A variant structure of albumin could lead to increased binding of zinc resulting in an asymptomatic augmentation of z…	NONE
2pdk_v	3	2.912	0.9706	0.545764	2	1	0	0	0	0	Aldose reductase	OXIDOREDUCTASE	ALDR_HUMAN	Catalyzes the NADPH-dependent reduction of a wide variety of carbonyl-containing compounds to their corresponding alcohols with a broad range of catalytic efficiencies.	In diabetes and galactosemia, increased AR activity leads to high levels of sorbitol and galactitol, respectively, in the cells of many tissues. Accumulation of sugar alcohols has been shown to cause osmotic cataracts in the lens. AR is also thought to play a key role in diabetic complications of three other target tissues, namely, nerve, kidney and retina.	Neuropathy;Diabetic neuropathy;Diabetic foot ulcer;Diabetic complication;Diabetic nephropathy;Retinopathy;Ocular disease;Central nervous system disease;Diabetic retinopathy;Diabetes mellitus;Diabetic cataract;Cataract
1s9j_v	9	3.841	0.4267	0.533788	7	2	0	0	0	0	Dual specificity mitogen-activated protein kinase kinase 1	TRANSFERASE	MP2K1_HUMAN	Catalyzes the concomitant phosphorylation of a threonine and a tyrosine residue in a Thr-Glu-Tyr sequence located in MAP kinases. Activates ERK1 and ERK2 MAP kinases.	Defects in MAP2K1 are a cause of cardiofaciocutaneous syndrome (CFC syndrome) [MIM:115150]; also known as cardio-facio- cutaneous syndrome. CFC syndrome is characterized by a distinctive facial appearance, heart defects and mental retardation. Heart defects include pulmonic stenosis, atrial septal defects and hypertrophic cardiomyopathy. Some affected individuals present with ectodermal abnormali…	Colon tumor;Melanoma;Cancer;Rheumatoid arthritis;Non-small-cell lung cancer;Neurodegenerative disease;Breast tumor;Colorectal tumor;Transplant rejection;Inflammation;Pancreas tumor;Solid tumor
2g1y_v	4	2.958	0.7395	0.531527	2	1	1	0	0	0	Renin	HYDROLASE	RENI_HUMAN	Renin is a highly specific endopeptidase, whose only known function is to generate angiotensin I from angiotensinogen in the plasma, initiating a cascade of reactions that produce an elevation of blood pressure and increased sodium retention by the kidney	Defects in REN are a cause of renal tubular dysgenesis (RTD) [MIM:267430]. RTD is an autosomal recessive severe disorder of renal tubular development characterized by persistent fetal anuria and perinatal death, probably due to pulmonary hypoplasia from early-onset oligohydramnios (the Potter phenotype).	Glaucoma;Renal disease;Cardiac failure;Atherosclerosis;HIV infection;Hypertension;Cardiovascular disease;Ocular hypertension;Renal failure
1y0x_v	6	3.129	0.5215	0.523305	4	0	1	0	1	0	Thyroid hormone receptor beta-2	NONE	P37243	Involved in transcription factor activity	NONE	Used as replacement or supplemental therapy in patients with hypothyroidism of any etiology, except transient hypothyrodism during the recovery phase of subacute thyroiditis.
2ohp_v	3	2.952	0.9841	0.510172	2	0	1	0	0	0	Beta-secretase 1	HYDROLASE	BACE1_HUMAN	Responsible for the proteolytic processing of the amyloid precursor protein (APP). Cleaves at the N-terminus of the A-beta peptide sequence, between residues 671 and 672 of APP, leads to the generation and extracellular release of beta-cleaved soluble APP	NONE	Alzheimers disease
1tg6_v	3	2.95	0.9835	0.509122	2	0	1	0	0	0	Putative ATP-dependent Clp protease proteolytic subunit, mitochondrial	HYDROLASE	CLPP_HUMAN	Clp cleaves peptides in various proteins in a process that requires ATP hydrolysis. Clp may be responsible for a fairly general and central housekeeping function rather than for the degradation of specific substrates.	NONE	NONE
1l6l_v	3	3	1	0.479807	3	0	0	0	0	0	Apolipoprotein A-II	LIPID TRANSPORT	APOA2_HUMAN	May stabilize HDL (high density lipoprotein) structure by its association with lipids, and affect the HDL metabolism.	NONE	NONE
2w1e_v	5	2.977	0.5954	0.469498	2	2	1	0	0	0	Serine/threonine-protein kinase 6	NONE	O14965	Involved in protein kinase activity	NONE	NONE
3gam_v	3	2.845	0.9482	0.458643	2	1	0	0	0	0	Ribosyldihydronicotinamide dehydrogenase [quinone]	NONE	P16083	Involved in oxidoreductase activity	NONE	Some evidence suggests that NADH might be useful in treating Parkinsons disease, chronic fatigue syndrome, Alzheimers disease and cardiovascular disease.
3f5p_v	4	2.997	0.7491	0.443922	3	1	0	0	0	0	Insulin-like growth factor 1 receptor	NONE	P08069	Involved in transmembrane receptor protein tyrosine kinase activity	NONE	For treatment of diabetes (type I and II)
1l9n_v	8	3.632	0.454	0.432105	3	4	1	0	0	0	Protein-glutamine gamma-glutamyltransferase E	TRANSFERASE	TGM3_HUMAN	Catalyzes the cross-linking of proteins and the conjugation of polyamines to proteins. It is responsible for the later stages of cell envelope formation in the epidermis and the hair follicle.	NONE	NONE
1p49_v	3	2.998	0.9992	0.427435	3	0	0	0	0	0	Steryl-sulfatase	HYDROLASE	STS_HUMAN	Conversion of sulfated steroid precursors to estrogens during pregnancy.	Defects in STS are the cause of ichthyosis X-linked (IXL) [MIM:308100]. Ichthyosis X-linked is a keratinization disorder manifesting with mild erythroderma and generalized exfoliation of the skin within a few weeks after birth. Affected boys later develop large, polygonal, dark brown scales, especially on the neck, extremities, trunk, and buttocks.	Cognitive disorder;Cancer;Breast tumor
3hvc_v	3	2.936	0.9787	0.421339	3	0	0	0	0	0	NONE	NONE	NONE	NONE	NONE	NONE
1xf0_v	3	2.889	0.9629	0.409885	2	1	0	0	0	0	Aldo-keto reductase family 1 member C3	OXIDOREDUCTASE	AK1C3_HUMAN	Catalyzes the conversion of aldehydes and ketones to alcohols. Catalyzes the reduction of prostaglandin (PG) D2, PGH2 and phenanthrenequinone (PQ) and the oxidation of 9-alpha,11-beta- PGF2 to PGD2. Functions as a bi-directional 3-alpha-, 17-beta- and 20-	NONE	NONE
1zge_v	3	2.871	0.9569	0.391032	2	1	0	0	0	0	Carbonic anhydrase 2	LYASE	CAH2_HUMAN	Essential for bone resorption and osteoclast differentiation (By similarity). Reversible hydration of carbon dioxide.	Defects in CA2 are the cause of autosomal recessive osteopetrosis type 3 (OPTB3) [MIM:259730]; also known as osteopetrosis with renal tubular acidosis, carbonic anhydrase II deficiency syndrome, Guibaud-Vainsel syndrome or marble brain disease. Osteopetrosis is a rare genetic disease characterized by abnormally dense bone, due to defective resorption of immature bone. The disorder occurs in two f…	NONE
1i7i_v	4	2.995	0.7487	0.384257	3	0	0	0	1	0	Peroxisome proliferator-activated receptor gamma	TRANSCRIPTION	PPARG_HUMAN	Receptor that binds peroxisome proliferators such as hypolipidemic drugs and fatty acids. Once activated by a ligand, the receptor binds to a promoter element in the gene for acyl-CoA oxidase and activates its transcription. It therefore controls the pero	Defects in PPARG can lead to type 2 insulin-resistant diabetes and hyptertension.;Defects in PPARG may be associated with susceptibility to obesity [MIM:601665].;Defects in PPARG may be associated with colon cancer.;Defects in PPARG are the cause of familial partial lipodystrophy type 3 (FPLD3) [MIM:604367]. Familial partial lipodystrophies (FPLD) are a heterogeneous group of genetic disorders ch…	Asthma;Cerebrovascular ischemia;Conjunctivitis;Inflammation;Multiple sclerosis;Fibrosis;Unidentified indication;Psoriasis;Heart arrhythmia;Rheumatoid arthritis;Atherosclerosis;Corneal disease;Cardiovascular disease;Ulcerative colitis;Alzheimers disease;Infertility;Syndrome X;Lipid metabolism disorder;Non-insulin dependent diabetes;Metabolic disorder;Diabetic complication;Hyperlipidemia;Lacrimal g…
1lzj_v	6	2.988	0.4981	0.384159	2	2	2	0	0	0	B transferase	NONE	Q9NY01	Involved in transferase activity, transferring hexosyl groups	NONE	NONE
1yb1_v	3	2.939	0.9798	0.3837	2	0	1	0	0	0	Estradiol 17-beta-dehydrogenase 11	OXIDOREDUCTASE	DHB11_HUMAN	Can convert androstan-3-alpha,17-beta-diol (3-alpha- diol) to androsterone in vitro, suggesting that it may participate in androgen metabolism during steroidogenesis. May act by metabolizing compounds that stimulate steroid synthesis and/or by generating	NONE	Prostate tumor
2pir_v	3	2.927	0.9758	0.375944	2	1	0	0	0	0	Androgen receptor	HORMONE RECEPTOR	ANDR_HUMAN	Steroid hormone receptors are ligand-activated transcription factors that regulate eukaryotic gene expression and affect cellular proliferation and differentiation in target tissues. Transcription factor activity is modulated by bound coactivator and core	Genetic variation in AR can be responsible of androgenetic alopecia (AGA) [MIM:109200].;Defects in AR are the cause of androgen insensibility syndrome (AIS) [MIM:300068]; previously known as testicular feminization syndrome (TFM). It can be complete (CAIS) when external genitalia are phenotypically female; or partial (PAIS) when external genitalia are substantively ambiguous or mild (MAIS) when e…	Hypoactive sexual desire disorder;Hepatitis B virus infection;Cardiac failure;Andrology;Hirsutism;Female sexual dysfunction;Psoriasis;Reperfusion injury;Plasmodium infection;Atherosclerosis;Prostate hyperplasia;Fatigue;Male sexual dysfunction;Autoimmune disease;Testosterone deficiency;Uterine fibroids;Metabolic disorder;Myalgia;Obesity;Gynecological disorder;Contraception;Cancer;Hypercholesterole…
3blr_v	5	2.913	0.5827	0.374775	2	2	0	1	0	0	Cyclin-T1	TRANSCRIPTION	CCNT1_HUMAN	Regulatory subunit of the cyclin-dependent kinase pair (CDK9/cyclin-T1) complex, also called positive transcription elongation factor B (P-TEFb), which is proposed to facilitate the transition from abortive to productive elongation by phosphorylating the	NONE	NONE
1qku_v	3	2.912	0.9705	0.373026	2	0	1	0	0	0	Estrogen receptor	NUCLEAR RECEPTOR	ESR1_HUMAN	Nuclear hormone receptor. The steroid hormones and their receptors are involved in the regulation of eukaryotic gene expression and affect cellular proliferation and differentiation in target tissues.	NONE	Melanoma;Brain tumor;Inflammation;Myocardial infarction;Fibrosis;Brain ischemia;Psoriasis;Rheumatoid arthritis;Retinitis pigmentosa;Atherosclerosis;Genitourinary disease;Breast disease;Atrophy;Crohns disease;Testosterone deficiency;Uterine fibroids;Fibrocystic breast disease;Arthralgia;Prostatitis;Prostate hyperplasia;Inflammatory bowel disease;Solid tumor;Gynecological disorder;Vascular disease;…
2j7x_v	4	2.947	0.7368	0.371075	2	1	1	0	0	0	Estrogen receptor beta	NONE	Q62986	Involved in transcription factor activity	NONE	NONE
1ya8_v	3	2.9	0.9665	0.368011	2	1	0	0	0	0	Liver carboxylesterase 1	HYDROLASE	EST1_HUMAN	Involved in the detoxification of xenobiotics and in the activation of ester and amide prodrugs. Hydrolyzes aromatic and aliphatic esters, but has no catalytic activity toward amides or a fatty acyl CoA ester.	NONE	Arteriosclerosis;Cerebrovascular disease;Cancer;Melanoma;Multiple myeloma;Hypercholesterolemia;Atherosclerosis;Breast tumor;Hyperlipidemia;Solid tumor;Cardiovascular disease;Prostate tumor;Alzheimers disease;Dementia;Osteoporosis
1shj_v	3	2.992	0.9974	0.360358	3	0	0	0	0	0	Caspase-7	HYDROLASE	CASP7_HUMAN	Involved in the activation cascade of caspases responsible for apoptosis execution. Cleaves and activates sterol regulatory element binding proteins (SREBPs). Proteolytically cleaves poly(ADP-ribose) polymerase (PARP) at a 216-Asp-	-Gly- 217 bond. Overe	NONE	NONE
1mkp_v	4	2.974	0.7435	0.333076	3	0	1	0	0	0	Dual specificity protein phosphatase 6	HYDROLASE	DUS6_HUMAN	Inactivates MAP kinases. Has a specificity for the ERK family.	NONE	NONE
2pin_v	3	2.989	0.9964	0.328268	3	0	0	0	0	0	Thyroid hormone receptor beta	NONE	P10828	Nuclear hormone receptor that can act as a repressor or activator of transcription. High affinity receptor for thyroid hormones, including triiodothyronine and thyroxine.	NONE	NONE
1qcf_v	7	3.379	0.4827	0.325426	3	3	1	0	0	0	Tyrosine-protein kinase HCK	TYROSINE KINASE	HCK_HUMAN	May serve as part of a signaling pathway coupling the Fc receptor to the activation of the respiratory burst. May also contribute to neutrophil migration and may regulate the degranulation process of neutrophils.	NONE	NONE
1ijn_v	3	2.904	0.9679	0.324949	2	0	1	0	0	0	Transthyretin	TRANSPORT PROTEIN	TTHY_HUMAN	Thyroid hormone-binding protein. Probably transports thyroxine from the bloodstream to the brain.	Defects in TTR are the cause of amyloidosis type 1 (AMYL1) [MIM:176300]. AMYL1 is a hereditary generalized amyloidosis due to transthyretin amyloid deposition. Protein fibrils can form in different tissues leading to amyloid polyneuropathies, amyloidotic cardiomyopathy, carpal tunnel syndrome, systemic senile amyloidosis.;Defects in TTR are the cause of amyloidosis type 7 (AMYL7) [MIM:105210]; al…	NONE
2h8h_v	4	2.998	0.7495	0.319273	3	1	0	0	0	0	Proto-oncogene tyrosine-protein kinase Src	TRANSFERASE	SRC_HUMAN	NONE	NONE	Hypercalcemia;Cancer;Osteoporosis;Cerebrovascular ischemia;Bone metastases;Metastasis;Solid tumor
2vwu_v	3	2.853	0.9511	0.314149	2	1	0	0	0	0	Ephrin type-B receptor 4	TRANSFERASE	EPHB4_HUMAN	Receptor for members of the ephrin-B family. Binds to ephrin-B2. May have a role in events mediating differentiation and development.	NONE	Ocular disease;Rheumatoid arthritis;Cancer
2o65_v	3	2.952	0.9838	0.308253	3	0	0	0	0	0	Proto-oncogene serine/threonine-protein kinase Pim-1	TRANSFERASE	PIM1_HUMAN	Plays a role in signal transduction in blood cells. Contributes to both cell proliferation and survival and thus provide a selective advantage in tumorigenesis. May affect the structure or silencing of chromatin by phosphorylating HP1 gamma/CBX3.	NONE	Cancer
2bkz_v	4	2.927	0.7317	0.307003	2	2	0	0	0	0	Cyclin-A2	TRANSFERASE/COMPLEX	CCNA2_HUMAN	Essential for the control of the cell cycle at the G1/S (start) and the G2/M (mitosis) transitions.	NONE	NONE
3h30_v	4	2.815	0.7037	0.305416	2	0	2	0	0	0	Casein kinase II subunit alpha	NONE	P68400	Involved in protein kinase activity	NONE	Being investigated for the treatment of Herpes labialis infections (cold sores).
1j96_v	3	2.987	0.9956	0.298898	3	0	0	0	0	0	Aldo-keto reductase family 1 member C2	OXIDOREDUCTASE	AK1C2_HUMAN	Works in concert with the 5-alpha/5-beta-steroid reductases to convert steroid hormones into the 3-alpha/5-alpha and 3-alpha/5-beta-tetrahydrosteroids. Catalyzes the inactivation of the most potent androgen 5-alpha-dihydrotestosterone (5-alpha- DHT) to 5-	NONE	NONE
1pme_v	3	2.945	0.9818	0.295626	3	0	0	0	0	0	Mitogen-activated protein kinase 1	TRANSFERASE	MK01_HUMAN	Involved in both the initiation and regulation of meiosis, mitosis, and postmitotic functions in differentiated cells by phosphorylating a number of transcription factors such as ELK1. Phosphorylates EIF4EBP1; required for initiation of translation. Phosp	NONE	NONE
1he3_v	6	3.182	0.5303	0.279995	5	0	0	0	0	1	Flavin reductase	NONE	P30043	Cell wall/membrane/envelope biogenesis	NONE	For the treatment of ariboflavinosis (vitamin B2 deficiency).
1yw9_v	4	2.934	0.7335	0.275863	3	0	0	0	1	0	Methionine aminopeptidase 2	HYDROLASE	AMPM2_HUMAN	Removes the amino-terminal methionine from nascent proteins.	NONE	NONE
1itu_v	8	3.539	0.4424	0.271325	4	2	1	0	1	0	Dipeptidase 1	HYDROLASE	DPEP1_HUMAN	Hydrolyzes a wide range of dipeptides. Implicated in the renal metabolism of glutathione and its conjugates. Converts leukotriene D4 to leukotriene E4; it may play an important role in the regulation of leukotriene activity.	NONE	NONE
1s95_v	4	2.97	0.7424	0.266117	3	0	1	0	0	0	Serine/threonine-protein phosphatase 5	NONE	P53041	Involved in hydrolase activity	NONE	NONE
1xdc_v	5	2.994	0.5988	0.258786	2	1	2	0	0	0	Superoxide dismutase [Mn], mitochondrial	NONE	P04179	Destroys superoxide anion radicals which are normally produced within the cells and which are toxic to biological systems.	NONE	NONE
1d3g_v	4	2.988	0.7469	0.256409	3	0	1	0	0	0	Dihydroorotate dehydrogenase, mitochondrial	OXIDOREDUCTASE	PYRD_HUMAN	NONE	NONE	NONE
2acl_v	4	2.931	0.7327	0.256404	3	1	0	0	0	0	Retinoic acid receptor RXR-alpha	TRANSCRIPTION	RXRA_HUMAN	Nuclear hormone receptor. Involved in the retinoic acid response pathway. Binds 9-cis retinoic acid (9C-RA). ARF6 acts as a key regulator of the tissue-specific adipocyte P2 (aP2) enhancer (By similarity).	NONE	Acute promyelocytic leukemia
1ctr_v	5	3.209	0.6419	0.254129	5	0	0	0	0	0	Calmodulin	CALCIUM-BINDING PROTEIN	CALM_HUMAN	Calmodulin mediates the control of a large number of enzymes and other proteins by Ca(2+). Among the enzymes to be stimulated by the calmodulin-Ca(2+) complex are a number of protein kinases and phosphatases. Together with CEP110 and centrin, is involved	NONE	NONE
1ih0_v	4	2.942	0.7354	0.248687	3	0	1	0	0	0	Troponin C, slow skeletal and cardiac muscles	NONE	P63316	Involved in calcium ion binding	NONE	For short term treatment of acutely decompensated severe chronic heart failure (CHF). Also being investigated for use/treatment in heart disease.
2boh_v	4	2.816	0.704	0.246233	2	1	0	1	0	0	Coagulation factor X	COMPLEX (HYDROLASE/INHIBITOR)	FA10_HUMAN	Factor Xa is a vitamin K-dependent glycoprotein that converts prothrombin to thrombin in the presence of factor Va, calcium and phospholipid during blood clotting.	NONE	Thromboembolism
3bmp_v	3	2.987	0.9955	0.241027	3	0	0	0	0	0	Bone morphogenetic protein 2	CYTOKINE	BMP2_HUMAN	Induces cartilage and bone formation.	NONE	Bone disease;Musculoskeletal disease;Periodontal disease;Bone injury;Osteoporosis
1jk7_v	9	3.346	0.3718	0.237982	6	1	1	0	1	0	Serine/threonine-protein phosphatase PP1-gamma catalytic subunit	NONE	P36873	Signal transduction mechanisms	NONE	NONE
1m9j_v	4	2.976	0.7441	0.235154	2	1	1	0	0	0	Nitric oxide synthase, endothelial	OXIDOREDUCTASE	NOS3_HUMAN	Produces nitric oxide (NO) which is implicated in vascular smooth muscle relaxation through a cGMP-mediated signal transduction pathway. NO mediates vascular endothelial growth factor (VEGF)-induced angiogenesis in coronary vessels and promotes blood clot	NONE	Coronary artery disease;Hypertension;Congestive heart failure;Angina;Myocardial infarction;Peripheral vascular disease;Atherosclerosis;Ischemic heart disease
2flr_v	5	2.986	0.5971	0.2243	3	0	2	0	0	0	Coagulation factor VII	HYDROLASE/BLOOD CLOTTING	FA7_HUMAN	Initiates the extrinsic pathway of blood coagulation. Serine protease that circulates in the blood in a zymogen form. Factor VII is converted to factor VIIa by factor Xa, factor XIIa, factor IXa, or thrombin by minor proteolysis. In the presence of tissue	Defects in F7 are the cause of factor VII deficiency [MIM:227500]. Factor VII deficiency is a rare hereditary hemorrhagic disease. The clinical picture can be very severe, with the early occurrence of intracerebral hemorrhages or hemarthroses, or, in contrast, moderate with cutaneous-mucosal hemorrhages (epistaxis, menorrhagia) or hemorrhages provoked by a surgical intervention. Numerous subjects…	Deep vein thrombosis;Blood clotting disorder;Cancer;Ebola virus infection;Thrombosis;Lung embolism;Unstable angina;Angina;Myocardial infarction;Thromboembolism;Cardiovascular disease
2f6y_v	4	2.901	0.7253	0.223179	2	1	0	0	1	0	Tyrosine-protein phosphatase non-receptor type 1	HYDROLASE	PTN1_HUMAN	May play an important role in CKII- and p60c-src-induced signal transduction cascades (By similarity).	NONE	NONE
2of2_v	4	2.892	0.723	0.21078	3	0	0	1	0	0	Proto-oncogene tyrosine-protein kinase LCK	TRANSFERASE	LCK_HUMAN	Tyrosine kinase that plays an essential role for the selection and maturation of developing T-cell in the thymus and in mature T-cell function. Is constitutively associated with the cytoplasmic portions of the CD4 and CD8 surface receptors and plays a key	A chromosomal aberration involving LCK is found in leukemias. Translocation t(1;7)(p34;q34) with TCRB.	Psoriasis;Cancer;Rheumatoid arthritis;Cardiac failure;Atherosclerosis;Delayed hypersensitivity;Transplant rejection;Inflammation;Multiple sclerosis;Autoimmune disease
2uw9_v	6	2.971	0.4951	0.191163	3	1	1	1	0	0	RAC-beta serine/threonine-protein kinase	TRANSFERASE/INHIBITOR COMPLEX	AKT2_HUMAN	General protein kinase capable of phosphorylating several known proteins.	Alterations of AKT2 may contribute to the pathogenesis of ovarian carcinomas.	NONE
1kbo_v	4	2.91	0.7274	0.18754	3	0	1	0	0	0	NAD(P)H dehydrogenase [quinone] 1	OXIDOREDUCTASE	NQO1_HUMAN	The enzyme apparently serves as a quinone reductase in connection with conjugation reactions of hydroquinons involved in detoxification pathways as well as in biosynthetic processes such as the vitamin K-dependent gamma-carboxylation of glutamate residues	NONE	NONE
2fq9_v	5	2.821	0.5642	0.1835	2	1	1	1	0	0	Cathepsin S	HYDROLASE	CATS_HUMAN	Thiol protease. Key protease responsible for the removal of the invariant chain from MHC class II molecules. The bond- specificity of this proteinase is in part similar to the specificities of cathepsin L and cathepsin N.	NONE	Psoriasis;Arteriosclerosis;Pain;Rheumatoid arthritis;Autoimmune disease;Allergy;Inflammation;Asthma;Multiple sclerosis;Immune disorder
2p3g_v	3	2.926	0.9755	0.181531	3	0	0	0	0	0	MAP kinase-activated protein kinase 2	NONE	P49137	Involved in protein kinase activity	NONE	NONE
1u3v_v	4	2.928	0.7319	0.171391	2	0	1	1	0	0	Alcohol dehydrogenase 1B	OXIDOREDUCTASE	ADH1B_HUMAN	NONE	NONE	NONE
1p62_v	7	3.117	0.4453	0.161764	3	3	1	0	0	0	Deoxycytidine kinase	TRANSFERASE	DCK_HUMAN	Required for the phosphorylation of the deoxyribonucleosides deoxycytidine (dC), deoxyguanosine (dG) and deoxyadenosine (dA). It is also an essential enzyme for the phosphorylation of numerous nucleoside analogs widely employed as antiviral and chemothera	NONE	NONE
2pjl_v	5	2.995	0.5991	0.158938	4	0	0	1	0	0	Steroid hormone receptor ERR1	NONE	P11474	Binds to an ERR-alpha response element (ERRE) containing a single consensus half-site, 5'-TNAAGGTCA-3'. Can bind to the medium-chain acyl coenzyme A dehydrogenase (MCAD) response element NRRE-1 and may act as an important regulator of MCAD promoter. Binds to the C1 region of the lactoferrin gene promoter. Requires dimerization and the coactivator, PGC-1A, for full activity. The ERRalpha/PGC1alpha…	NONE	NONE
1eub_v	3	2.931	0.9768	0.149585	3	0	0	0	0	0	Collagenase 3	HYDROLASE/HYDROLASE INHIBITOR	MMP13_HUMAN	Degrades collagen type I. Does not act on gelatin or casein. Could have a role in tumoral process.	Defects in MMP13 are the cause of spondyloepimetaphyseal dysplasia type 2 (SEMD2) [MIM:602111]; also known as spondyloepimetaphyseal dysplasia type Missouri. SEMDs are a heterogeneous group of skeletal disorders characterized by defective growth and modeling of the spine and long bones. The SEMDs are distinguished from the spondylometaphyseal dysplasias and the spondyloepiphyseal dysplasias by th…	NONE
1fzv_v	5	2.98	0.5961	0.145863	3	0	2	0	0	0	Placenta growth factor	HORMONE/GROWTH FACTOR	PLGF_HUMAN	Growth factor active in angiogenesis, and endothelial cell growth, stimulating their proliferation and migration. It binds to receptor VEGFR-1/FLT1. PLGF-2 binds neuropilin-1 and 2 in a heparin-dependent manner.	NONE	Retinopathy;Vascular disease;Diabetic macular edema;Inflammation;Cancer;Gastrointestinal disease;Age related macular degeneration
2brg_v	3	2.767	0.9224	0.136431	2	1	0	0	0	0	Serine/threonine-protein kinase Chk1	TRANSFERASE	CHK1_HUMAN	Required for checkpoint mediated cell cycle arrest in response to DNA damage or the presence of unreplicated DNA. May also negatively regulate cell cycle progression during unperturbed cell cycles. Recognizes the substrate consensus sequence [R-X-X- S/T].	NONE	Cancer;Solid tumor
1wma_v	5	2.945	0.589	0.128659	2	2	1	0	0	0	Carbonyl reductase [NADPH] 1	OXIDOREDUCTASE	CBR1_HUMAN	Catalyzes the reduction of a wide variety of carbonyl compounds including the antitumor anthracycline antibiotics. Can convert prostaglandin E2 to prostaglandin F2-alpha.	NONE	NONE
1f40_v	3	2.947	0.9822	0.127231	3	0	0	0	0	0	Peptidyl-prolyl cis-trans isomerase FKBP1A	ISOMERASE	FKB1A_HUMAN	May play a role in modulation of ryanodine receptor isoform-1 (RYR-1), a component of the calcium release channel of skeletal muscle sarcoplasmic reticulum. There are four molecules of FKBP12 per skeletal muscle RYR. PPIases accelerate the folding of prot	NONE	NONE
1h6g_v	5	2.975	0.595	0.125295	3	2	0	0	0	0	Catenin alpha-1	CYTOSKELETON	CTNA1_HUMAN	Associates with the cytoplasmic domain of a variety of cadherins. The association of catenins to cadherins produces a complex which is linked to the actin filament network, and which seems to be of primary importance for cadherins cell-adhesion properties	Abnormalities of alpha-catenin are involved in the process of cancer invasion and metastasis.	NONE
2g01_v	4	2.993	0.7483	0.124002	3	1	0	0	0	0	Mitogen-activated protein kinase 8	TRANSFERASE	MK08_HUMAN	Responds to activation by environmental stress and pro- inflammatory cytokines by phosphorylating a number of transcription factors, primarily components of AP-1 such as JUN, JDP2 and ATF2 and thus regulates AP-1 transcriptional activity. In T-cells, JNK1;JNK1 isoforms display different binding patterns: beta-1 preferentially binds to c-Jun, whereas alpha-1, alpha-2, and beta- 2 have a similar lo…	NONE	Psoriasis;Asthma;Cancer;Neurodegenerative disease;Inflammation;Liver disease;Acute myelogenous leukemia;Diabetes mellitus;Pulmonary fibrosis;Ischemia
2rku_v	4	2.823	0.7056	0.119955	2	1	1	0	0	0	Serine/threonine-protein kinase PLK1	NONE	P53350	Serine/threonine-protein kinase that performs several important functions throughout M phase of the cell cycle, including the regulation of centrosome maturation and spindle assembly, the removal of cohesins from chromosome arms, the inactivation of anaphase-promoting complex/cyclosome (APC/C) inhibitors, and the regulation of mitotic exit and cytokinesis. Polo-like kinase proteins acts by bindin…	NONE	NONE
3cjf_v	3	2.819	0.9398	0.119237	2	0	1	0	0	0	Vascular endothelial growth factor receptor 2	NONE	P35968	Tyrosine-protein kinase that acts as a cell-surface receptor for VEGFA, VEGFC and VEGFD. Plays an essential role in the regulation of angiogenesis, vascular development, vascular permeability, and embryonic hematopoiesis. Promotes proliferation, survival, migration and differentiation of endothelial cells. Promotes reorganization of the actin cytoskeleton. Isoforms lacking a transmembrane domain,…	NONE	NONE
1wbo_v	3	2.951	0.9838	0.118993	2	0	1	0	0	0	Mitogen-activated protein kinase 14	NONE	Q16539	Involved in MAP kinase activity	NONE	NONE
3fzk_v	4	2.831	0.7077	0.116744	2	2	0	0	0	0	Heat shock cognate 71 kDa protein	NONE	P11142	Molecular chaperone implicated in a wide variety of cellular processes, including protection of the proteome from stress, folding and transport of newly synthesized polypeptides, activation of proteolysis of misfolded proteins and the formation and dissociation of protein complexes. Plays a pivotal role in the protein quality control system, ensuring the correct folding of proteins, the re-foldin…	NONE	NONE
1uym_v	8	3.089	0.3861	0.115103	5	1	1	0	0	1	Heat shock protein HSP 90-beta	NONE	P08238	Posttranslational modification, protein turnover, chaperones	NONE	NONE
1p0p_v	4	2.903	0.7259	0.112341	3	0	0	1	0	0	Cholinesterase	HYDROLASE	CHLE_HUMAN	NONE	Defects in BCHE are the cause of butyrylcholinesterase deficiency (BChE deficiency) [MIM:177400]. BChE deficiency is a metabolic disorder characterized by prolonged apnoea after the use of certain anesthetic drugs, including the muscle relaxants succinylcholine or mivacurium and other ester local anesthetics. The duration of the prolonged apnoea varies significantly depending on the extent of the…	Neurotoxicity, drug-induced;Toxicity;Alzheimers disease
1ya3_v	4	2.883	0.7208	0.10715	3	1	0	0	0	0	Mineralocorticoid receptor	TRANSCRIPTION	MCR_HUMAN	Receptor for both mineralocorticoids (MC) such as aldosterone and glucocorticoids (GC) such as corticosterone or cortisol. Binds to mineralocorticoid response elements (MRE) and transactivates target genes. The effect of MC is to increase ion and water tr	Defects in NR3C2 are a cause of autosomal dominant pseudohypoaldosteronism type I (PHA1) [MIM:177735]. PHA1 is characterized by urinary salt wasting, resulting from target organ unresponsiveness to mineralocorticoids. There are 2 forms of PHA1: the autosomal dominant form that is mild, and the recessive form which is more severe and due to defects in any of the epithelial sodium channel subunits.…	Metabolic disorder;Hypertension;Cardiovascular disease;Urinary tract disease
1n83_v	4	2.992	0.7479	0.105424	4	0	0	0	0	0	Nuclear receptor ROR-alpha	LIPID BINDING PROTEIN	RORA_HUMAN	Orphan nuclear receptor. Binds DNA as a monomer to hormone response elements (HRE) containing a single core motif half-site preceded by a short A-T-rich sequence. This isomer binds to the consensus sequence 5-[AT][TA]A[AT][CGT]TAGGTCA-3.	NONE	NONE
3cgf_v	3	2.819	0.9397	0.0954834	2	0	1	0	0	0	Mitogen-activated protein kinase 10	TRANSFERASE	MK10_HUMAN	Responds to activation by environmental stress and pro- inflammatory cytokines by phosphorylating a number of transcription factors, primarily components of AP-1 such as c-Jun and ATF2 and thus regulates AP-1 transcriptional activity. Required for stress-	A chromosomal rearrangement involving MAPK10 is a cause of epileptic encephalopathy Lennox-Gastaut type [MIM:606369]. Translocation t(Y;4)(q11.2;q21) which causes MAPK10 truncation. Epileptic encephalopathies of the Lennox-Gastaut group are childhood epileptic disorders characterized by severe psychomotor delay and seizures.	Central nervous system disease;Inflammation;Pulmonary fibrosis;Ischemia;Cerebrovascular ischemia;Neurodegenerative disease
1r1h_v	10	3.845	0.3845	0.0881576	3	3	2	1	1	0	Neprilysin	HYDROLASE	NEP_HUMAN	Thermolysin-like specificity, but is almost confined on acting on polypeptides of up to 30 amino acids. Biologically important in the destruction of opioid peptides such as Met- and Leu-enkephalins by cleavage of a Gly-Phe bond. Involved in the degradatio	Important cell surface marker in the diagnostic of human acute lymphocytic leukemia.	Hypertension;Neuropathic pain;Renovascular hypertension;Congestive heart failure
3cm7_v	7	2.974	0.4248	0.0875508	3	2	0	1	0	1	Baculoviral IAP repeat-containing protein 4	NONE	P98170	Involved in caspase inhibition and apoptosis suppression	NONE	NONE
1lhw_v	4	2.92	0.7301	0.0852924	2	2	0	0	0	0	Sex hormone-binding globulin	TRANSPORT PROTEIN	SHBG_HUMAN	Functions as an androgen transport protein, but may also be involved in receptor mediated processes. Each dimer binds one molecule of steroid. Specific for 5-alpha-dihydrotestosterone, testosterone, and 17-beta-estradiol. Regulates the plasma metabolic cl	NONE	NONE
1xan_v	4	2.898	0.7245	0.0703598	2	1	1	0	0	0	Glutathione reductase, mitochondrial	NONE	P00390	RNA processing and modification	NONE	For nutritional supplementation, also for treating dietary shortage or imbalance
1mkd_v	4	2.872	0.718	0.0688107	2	2	0	0	0	0	cAMP-specific 3,5-cyclic phosphodiesterase 4D	HYDROLASE	PDE4D_HUMAN	Regulates the levels of cAMP in the cell.	Genetic variations in PDE4D might be associated with susceptibility to stroke type 1 (STRK1) [MIM:606799]. A stroke is an acute neurologic event leading to death of neural tissue of the brain and resulting in loss of motor, sensory and/or cognitive function. PubMed:17006457 states that association with stroke has to be considered with caution.	NONE
1dia_v	6	2.975	0.4958	0.0680966	2	2	2	0	0	0	C-1-tetrahydrofolate synthase, cytoplasmic	NONE	P11586	Nucleotide transport and metabolism	NONE	For nutritional supplementation, also for treating dietary shortage or imbalance.
1dic_v	4	2.853	0.7132	0.0630926	2	2	0	0	0	0	Complement factor D	SERINE PROTEASE	CFAD_HUMAN	Factor D cleaves factor B when the latter is complexed with factor C3b, activating the C3bbb complex, which then becomes the C3 convertase of the alternate pathway. Its function is homologous to that of C1s in the classical pathway.	Defects in CFD are the cause of complement factor D deficiency [MIM:134350]. This deficiency predisposes to invasive meningococcal disease.	Autoimmune disease;Reperfusion injury;Age related macular degeneration
3f7z_v	5	2.978	0.5956	0.0628369	3	2	0	0	0	0	Glycogen synthase kinase-3 beta	NONE	P49841	Involved in protein kinase activity	NONE	NONE
1xlz_v	4	2.988	0.747	0.0554496	3	1	0	0	0	0	cAMP-specific 3,5-cyclic phosphodiesterase 4B	HYDROLASE	PDE4B_HUMAN	May be involved in mediating central nervous system effects of therapeutic agents ranging from antidepressants to antiasthmatic and anti-inflammatory agents.	NONE	Chronic obstructive pulmonary disease;Asthma
1tjj_v	6	2.99	0.4983	0.0514374	4	1	0	1	0	0	Ganglioside GM2 activator	NONE	P17900	Involved in sphingolipid activator protein activity	NONE	NONE
1agw_v	4	2.843	0.7108	0.0484176	2	1	1	0	0	0	Basic fibroblast growth factor receptor 1	PROTEIN KINASE	FGFR1_HUMAN	Receptor for basic fibroblast growth factor. A shorter form of the receptor could be a receptor for FGF1 (aFGF).	Defects in FGFR1 are a cause of Pfeiffer syndrome (PS) [MIM:101600]; also known as acrocephalosyndactyly type V (ACS5). PS is characterized by craniosynostosis (premature fusion of the skull sutures) with deviation and enlargement of the thumbs and great toes, brachymesophalangy, with phalangeal ankylosis and a varying degree of soft tissue syndactyly.;Defects in FGFR1 are a cause of isolated hyp…	NONE
3chs_v	3	2.564	0.8547	0.0472619	2	0	1	0	0	0	Leukotriene A-4 hydrolase	HYDROLASE	LKHA4_HUMAN	Hydrolyzes an epoxide moiety of leukotriene A4 (LTA-4) to form leukotriene B4 (LTB-4). The enzyme also has some peptidase activity.	NONE	Inflammation;Cancer;Acute myelogenous leukemia;Myocardial infarction;Non-small-cell lung cancer;Solid tumor
1o5f_v	5	2.842	0.5684	0.0283226	2	1	1	1	0	0	Serine protease hepsin	NONE	P05981	Plays an essential role in cell growth and maintenance of cell morphology	NONE	For treatment of hemorrhagic complications in hemophilia A and B
1vjy_v	4	2.965	0.7412	0.0255632	3	1	0	0	0	0	TGF-beta receptor type-1	TRANSFERASE	TGFR1_HUMAN	On ligand binding, forms a receptor complex consisting of two type II and two type I transmembrane serine/threonine kinases. Type II receptors phosphorylate and activate type I receptors which autophosphorylate, then bind and activate SMAD transcriptional	Defects in TGFBR1 are the cause of Loeys-Dietz syndrome type 1A (LDS1A) [MIM:609192]; also known as Furlong syndrome or Loeys-Dietz aortic aneurysm syndrome (LDAS). LDS1 is an aortic aneurysm syndrome with widespread systemic involvement. The disorder is characterized by arterial tortuosity and aneurysms, craniosynostosis, hypertelorism, and bifid uvula or cleft palate. Other findings include exo…	Skin burns;Glomerulonephritis;Wound healing;Renal disease;Scleroderma;Glaucoma;Diabetic complication;Scar tissue;Inflammation;Urinary tract disease;Pulmonary fibrosis;Diabetic nephropathy;Fibrosis;Solid tumor;Angiogenesis disorder;Glioma;Cancer;Atherosclerosis;Glomerular disease;Lung tumor;Nephritis;Immune disorder;Bone marrow transplantation
1xo2_v	5	2.859	0.5718	0.0161171	2	3	0	0	0	0	Cell division protein kinase 6	CELL CYCLE/TRANSFERASE	CDK6_HUMAN	Probably involved in the control of the cell cycle. Interacts with D-type G1 cyclins.	NONE	NONE
1s3w_v	4	2.706	0.6765	0.00806652	2	0	2	0	0	0	Dihydrofolate reductase	OXIDOREDUCTASE	DYR_HUMAN	NONE	NONE	NONE
1so2_v	5	2.945	0.5889	0.00548524	2	2	1	0	0	0	cGMP-inhibited 3,5-cyclic phosphodiesterase B	HYDROLASE	PDE3B_HUMAN	May play a role in fat metabolism.	NONE	NONE
2vcx_v	5	2.84	0.568	-0.00420172	3	1	0	0	0	1	Glutathione-requiring prostaglandin D synthase	ISOMERASE	PTGD2_HUMAN	Catalyzes the conversion of PGH2 to PGD2, a prostaglandin involved in smooth muscle contraction/relaxation and a potent inhibitor of platelet aggregation.	NONE	NONE
1oj9_v	3	2.758	0.9195	-0.00802581	3	0	0	0	0	0	Amine oxidase [flavin-containing] B	OXIDOREDUCTASE	AOFB_HUMAN	Catalyzes the oxidative deamination of biogenic and xenobiotic amines and has important functions in the metabolism of neuroactive and vasoactive amines in the central nervous system and peripheral tissues. MAOB preferentially degrades benzylamine and phe	NONE	Alzheimers disease;Cocaine addiction;Major depressive disorder;Epilepsy;Neurodegenerative disease;Attention deficit hyperactivity disorder;Head injury;Parkinsons disease;Dementia;Nicotine dependence;Cerebrovascular ischemia
2bxr_v	13	2.967	0.2283	-0.0245563	5	2	4	1	1	0	Amine oxidase [flavin-containing] A	OXIDOREDUCTASE	AOFA_HUMAN	Catalyzes the oxidative deamination of biogenic and xenobiotic amines and has important functions in the metabolism of neuroactive and vasoactive amines in the central nervous system and peripheral tissues. MAOA preferentially oxidizes biogenic amines suc	Defects in MAOA are the cause of Brunner syndrome [MIM:300615]. Brunner syndrome is a form of X-linked non- dysmorphic mild mental retardation. Male patients are affected by a syndrome of borderline mental retardation and exhibit abnormal behavior, including disturbed regulation of impulsive aggression. Obligate female carriers have normal intelligence and behavior.	Muscle spasm;Cerebral hypoxia;Pain;Major depressive disorder;Epilepsy;Cognitive disorder;Cerebral infarction;Attention deficit hyperactivity disorder;Anxiety disorder;Parkinsons disease;Neuropathic pain;Amnesia;Alzheimers disease;Nicotine dependence;Dementia;Cerebrovascular ischemia;Psychotic disorder
1x0n_v	9	3.251	0.3613	-0.0377304	5	1	2	0	1	0	Growth factor receptor-bound protein 2	PEPTIDE BINDING PROTEIN	GRB2_HUMAN	Adapter protein that provides a critical link between cell surface growth factor receptors and the Ras signaling pathway.;Isoform GRB3-3 does not bind to phosphorylated epidermal growth factor receptor (EGFR) but inhibits EGF-induced transactivation of a RAS-responsive element. Isoform GRB3-3 acts as a dominant negative protein over GRB2 and by suppressing proliferative sign	NONE	Leukemia;Breast tumor;Cancer
1u3w_v	5	2.969	0.5937	-0.0448142	3	1	0	1	0	0	Alcohol dehydrogenase 1C	NONE	P00326	Energy production and conversion	NONE	Some evidence suggests that NADH might be useful in treating Parkinsons disease, chronic fatigue syndrome, Alzheimers disease and cardiovascular disease.
2q6c_v	5	2.916	0.5832	-0.0479149	2	2	0	0	1	0	3-hydroxy-3-methylglutaryl-coenzyme A reductase	OXIDOREDUCTASE	HMDH_HUMAN	This transmembrane glycoprotein is involved in the control of cholesterol biosynthesis. It is the rate-limiting enzyme of sterol biosynthesis.	NONE	Alzheimers disease;Renal disease;Lipid metabolism disorder;Cardiac failure;Hyperlipidemia;Intermittent claudication;Myocardial infarction;Coronary artery disease;Glioma;Hypercholesterolemia;Atherosclerosis;Peripheral arterial occlusive disease;Cardiovascular disease;Congestive heart failure;Angina;Hypertension;Heart disease;Cerebrovascular ischemia;Osteoporosis
1s8c_v	8	2.9	0.3625	-0.057931	5	2	1	0	0	0	Heme oxygenase 1	OXIDOREDUCTASE	HMOX1_HUMAN	Heme oxygenase cleaves the heme ring at the alpha methene bridge to form biliverdin. Biliverdin is subsequently converted to bilirubin by biliverdin reductase. Under physiological conditions, the activity of heme oxygenase is highest in the spleen, where	NONE	Sepsis;Cancer
1ice_v	10	3.274	0.3274	-0.0763123	4	3	1	1	1	0	Caspase-1	CYTOKINE	CASP1_HUMAN	Thiol protease that cleaves IL-1 beta between an Asp and an Ala, releasing the mature cytokine which is involved in a variety of inflammatory processes. Important for defense against pathogens. Cleaves and activates sterol regulatory element binding prote	NONE	Psoriasis;Septic shock;Alzheimers disease;Rheumatoid arthritis;Sepsis;Neurological disease;Osteoarthritis;Inflammation;Diabetes mellitus;Metastasis;Cardiovascular disease
1snu_v	5	2.913	0.5826	-0.0796497	3	1	1	0	0	0	Tyrosine-protein kinase ITK/TSK	NONE	Q08881	Involved in protein kinase activity	NONE	NONE
2b7a_v	7	3.158	0.4512	-0.0797248	3	2	2	0	0	0	Tyrosine-protein kinase JAK2	TRANSFERASE	JAK2_HUMAN	Plays a role in leptin signaling and control of body weight (By similarity). Tyrosine kinase of the non-receptor type, involved in interleukin-3 and probably interleukin-23 signal transduction.	Chromosomal aberrations involving JAK2 are found in both chronic and acute forms of eosinophilic, lymphoblastic and myeloid leukemia. Translocation t(8;9)(p22;p24) with PCM1 links the protein kinase domain of JAK2 to the major portion of PCM1. Translocation t(9;12)(p24;p13) with ETV6.;Defects in JAK2 are a cause of susceptibility to Budd- Chiari syndrome [MIM:600880]. Budd-Chiari syndrome is a sp…	Psoriasis;Cancer;Rheumatoid arthritis;Pulmonary hypertension;Myeloid leukemia;Inflammation;Prostate tumor;Pancreas tumor;Myeloproliferative disorder;Solid tumor;Myelofibrosis;Hematological neoplasm;Cardiovascular disease
1c9h_v	9	2.97	0.33	-0.0834462	3	3	3	0	0	0	Peptidyl-prolyl cis-trans isomerase FKBP1B	IMMUNE SYSTEM	FKB1B_HUMAN	Associates with the ryanodine receptor (RYR-2) in cardiac muscle sarcoplasmic reticulum and may play a unique physiological role in excitation-contraction coupling in cardiac muscle. There are four molecules of FKBP12.6 per heart muscle RYR. Has the poten	NONE	NONE
1wok_v	5	2.967	0.5935	-0.0876456	3	1	1	0	0	0	Poly [ADP-ribose] polymerase 1	NONE	P09874	Involved in DNA binding	NONE	NONE
2o9i_v	7	3.192	0.4559	-0.0917177	5	2	0	0	0	0	Nuclear receptor subfamily 1 group I member 2	TRANSCRIPTION	NR1I2_HUMAN	Orphan receptor; its natural ligand is probably pregnane. Binds to a response element in the CYP3A4 and ABCB1/MDR1 genes promoter. Activates its expression in response to a wide variety of endobiotics and xenobiotics.	NONE	NONE
2gpq_v	8	2.895	0.3619	-0.0973526	3	2	2	1	0	0	Eukaryotic translation initiation factor 4E	NONE	P06730	Involved in RNA binding	NONE	NONE
2c6c_v	8	2.987	0.3734	-0.103148	2	4	0	0	2	0	Glutamate carboxypeptidase 2	HYDROLASE	FOLH1_HUMAN	Has both folate hydrolase and N-acetylated-alpha-linked- acidic dipeptidase (NAALADase) activity. Has a preference for tri- alpha-glutamate peptides. In the intestine, required for the uptake of folate. In the brain, modulates excitatory neurotransmission;Also exhibits a dipeptidyl-peptidase IV type activity. In vitro, cleaves Gly-Pro-AMC.	NONE	Head injury;Cancer;Neuropathy;Osteosarcoma;Diabetic neuropathy;Neurodegenerative disease;Breast tumor;Spinal cord injury;Neuropathic pain;Drug dependence;Prostate tumor;Peripheral neuropathy
1l7x_v	7	2.941	0.4201	-0.127165	3	1	2	0	1	0	Glycogen phosphorylase, liver form	NONE	P06737	Carbohydrate transport and metabolism	NONE	For nutritional supplementation and for treating dietary shortage or imbalance.
1hov_v	7	2.97	0.4243	-0.139293	4	1	2	0	0	0	72 kDa type IV collagenase	HYDROLASE/HYDROLASE INHIBITOR	MMP2_HUMAN	In addition to gelatin and collagens, it cleaves KiSS1 at a Gly-	#NAME?	Defects in MMP2 are the cause of multicentric osteolysis nodulosis and arthropathy (MONA) [MIM:605156]. Inherited osteolyses or vanishing bone syndromes are rare disorders of unknown etiology characterized by destruction and resorption of affected bones. MONA is an autosomal recessive osteolysis with multicentric involvement characterized by carpal and tarsal resorption, crippling arthritic chang…	NONE
2f57_v	5	2.792	0.5583	-0.156945	3	1	1	0	0	0	Serine/threonine-protein kinase PAK 7	TRANSFERASE	PAK7_HUMAN	The activated kinase acts on a variety of targets (By similarity).	NONE	NONE
1mt6_v	7	2.947	0.4211	-0.158155	2	2	2	0	1	0	Histone-lysine N-methyltransferase SETD7	TRANSFERASE	SETD7_HUMAN	Histone methyltransferase that specifically monomethylates Lys-4 of histone H3. H3 Lys-4 methylation represents a specific tag for epigenetic transcriptional activation. Plays a central role in the transcriptional activation of genes such as collagena	NONE	NONE
1juj_v	4	2.929	0.7322	-0.167169	2	1	0	0	1	0	Thymidylate synthase	TRANSFERASE	TYSY_HUMAN	NONE	NONE	Small-cell lung cancer;Solid tumor;Breast tumor;Head and neck tumor;Brain tumor;Neoplasm;Hepatocellular carcinoma;Ovary tumor;Prostate tumor;Pancreas tumor;Urinary tract tumor;Stomach tumor;Retinopathy;Bladder tumor;Colon tumor;Cancer;Mesothelioma;Non-small-cell lung cancer;Cholangiocarcinoma;Gastrointestinal tumor;Liver tumor;Lung tumor;Colorectal tumor;Uterine cervix tumor;Carcinoma;Biliary tum…
1q4n_v	6	2.81	0.4684	-0.192398	2	1	2	1	0	0	Alpha-amylase 1	NONE	P04745	Carbohydrate transport and metabolism	NONE	NONE
1w6j_v	5	2.884	0.5769	-0.194766	2	2	1	0	0	0	Lanosterol synthase	ISOMERASE	ERG7_HUMAN	Catalyzes the cyclization of (S)-2,3 oxidosqualene to lanosterol, a reaction that forms the sterol nucleus.	NONE	Hyperlipidemia;Hypercholesterolemia;Atherosclerosis
1zpb_v	8	2.967	0.3709	-0.195573	3	3	1	1	0	0	Coagulation factor XI	HYDROLASE	FA11_HUMAN	Factor XI triggers the middle phase of the intrinsic pathway of blood coagulation by activating factor IX.	Defects in F11 are the cause of F11 deficiency [MIM:264900]; also called plasma thromboplastin antecedent deficiency or Rosenthal syndrome. It is a blood coagulation abnormality occurring in high frequency in Ashkenazi jews. F11- deficient patients are prone to excessive bleeding after haemostatic challenge.	Thrombosis
3bbt_v	6	2.995	0.4991	-0.204411	5	1	0	0	0	0	Receptor tyrosine-protein kinase erbB-4	TRANSFERASE	ERBB4_HUMAN	Specifically binds and is activated by neuregulins, NRG- 2, NRG-3, heparin-binding EGF-like growth factor, betacellulin and NTAK. Interaction with these factors induces cell differentiation. Not activated by EGF, TGF-A, and amphiregulin.	NONE	NONE
1gzr_v	6	2.953	0.4922	-0.214848	3	2	0	1	0	0	Insulin-like growth factor IA	NONE	P01343	NONE	NONE	NONE
1wb0_v	8	2.979	0.3723	-0.215902	2	3	2	1	0	0	Chitotriosidase-1	NONE	Q13231	Involved in chitinase activity	NONE	NONE
3eqm_v	3	2.643	0.8811	-0.234403	2	1	0	0	0	0	Cytochrome P450 19A1	NONE	P11511	Catalyzes the formation of aromatic C18 estrogens from C19 androgens.	NONE	NONE
1svh_v	7	2.898	0.4139	-0.234964	4	1	1	1	0	0	cAMP-dependent protein kinase, alpha-catalytic subunit	NONE	P00517	Involved in protein serine/threonine kinase activity	NONE	NONE
1osh_v	5	2.957	0.5913	-0.237941	5	0	0	0	0	0	Bile acid receptor	TRANSCRIPTION	NR1H4_HUMAN	Receptor for bile acids such as chenodeoxycholic acid, lithocholic acid and deoxycholic acid. Represses the transcription of the cholesterol 7-alpha-hydroxylase gene (CYP7A1) and activates the intestinal bile acid-binding protein (IBABP). Activates the tr	NONE	Liver fibrosis;Non-insulin dependent diabetes;Atherosclerosis;Hypertriglyceridemia;Hyperlipidemia;Liver disease;Primary biliary cirrhosis;Non-alcoholic steatohepatitis
1m6d_v	7	2.88	0.4115	-0.243312	3	2	2	0	0	0	Cathepsin F	NONE	Q9UBX1	Involved in cysteine-type endopeptidase activity	NONE	NONE
1hak_v	4	2.969	0.7423	-0.25131	3	1	0	0	0	0	Annexin A5	CALCIUM/PHOSPHOLIPID-BINDING	ANXA5_HUMAN	This protein is an anticoagulant protein that acts as an indirect inhibitor of the thromboplastin-specific complex, which is involved in the blood coagulation cascade.	NONE	NONE
1og5_v	6	2.944	0.4907	-0.252518	3	3	0	0	0	0	Cytochrome P450 2C9	ELECTRON TRANSPORT	CP2C9_HUMAN	Cytochromes P450 are a group of heme-thiolate monooxygenases. In liver microsomes, this enzyme is involved in an NADPH-dependent electron transport pathway. It oxidizes a variety of structurally unrelated compounds, including steroids, fatty acids, and xe	NONE	NONE
2fb8_v	4	2.797	0.6993	-0.261285	3	1	0	0	0	0	B-Raf proto-oncogene serine/threonine-protein kinase	TRANSFERASE	BRAF1_HUMAN	Involved in the transduction of mitogenic signals from the cell membrane to the nucleus. May play a role in the postsynaptic responses of hippocampal neuron.	Defects in BRAF are a cause of cardiofaciocutaneous syndrome (CFC syndrome) [MIM:115150]; also known as cardio-facio- cutaneous syndrome. CFC syndrome is characterized by a distinctive facial appearance, heart defects and mental retardation. Heart defects include pulmonic stenosis, atrial septal defects and hypertrophic cardiomyopathy. Some affected individuals present with ectodermal abnormaliti…	Melanoma;Cancer
2iej_v	4	2.604	0.6509	-0.285779	2	2	0	0	0	0	Protein farnesyltransferase/geranylgeranyltransferase type-1 subunit alpha	TRANSFERASE	FNTA_HUMAN	Catalyzes the transfer of a farnesyl or geranyl-geranyl moiety from farnesyl or geranyl-geranyl pyrophosphate to a cysteine at the fourth position from the C-terminus of several proteins having the C-terminal sequence Cys-aliphatic-aliphatic-X. The alpha	NONE	NONE
1i7g_v	6	2.991	0.4986	-0.288077	4	2	0	0	0	0	Peroxisome proliferator-activated receptor alpha	TRANSCRIPTION	PPARA_HUMAN	Receptor that binds peroxisome proliferators such as hypolipidemic drugs and fatty acids. Once activated by a ligand, the receptor binds to a promoter element in the gene for acyl-CoA oxidase and activates its transcription. It therefore controls the pero	NONE	Syndrome X;Lipid metabolism disorder;Non-insulin dependent diabetes;Atherosclerosis;Hypertriglyceridemia;Hyperlipidemia;Cardiovascular disease;Congestive heart failure;Diabetes mellitus;Obesity;Inflammation
1oec_v	5	2.936	0.5871	-0.297534	3	1	0	1	0	0	Fibroblast growth factor receptor 2	NONE	P21802	Involved in protein kinase activity	NONE	For treatment of mucositis (mouth sores)
1m48_v	7	2.958	0.4226	-0.315776	4	1	2	0	0	0	Interleukin-2	CYTOKINE	IL2_HUMAN	Produced by T-cells in response to antigenic or mitogenic stimulation, this protein is required for T-cell proliferation and other activities crucial to regulation of the immune response. Can stimulate B-cells, monocytes, lymphokine- activated killer cell	A chromosomal aberration involving IL2 is found in a form of T-cell acute lymphoblastic leukemia (T-ALL). Translocation t(4;16)(q26;p13) with involves TNFRSF17.	Cancer
1xwk_v	9	2.916	0.324	-0.326542	2	2	3	1	1	0	Glutathione S-transferase Mu 1	TRANSFERASE	GSTM1_HUMAN	Conjugation of reduced glutathione to a wide number of exogenous and endogenous hydrophobic electrophiles.	NONE	NONE
1pbk_v	11	2.977	0.2706	-0.334789	3	5	3	0	0	0	FK506-binding protein 3	ISOMERASE	FKBP3_HUMAN	FK506- and rapamycin-binding proteins (FKBPs) constitute a family of receptors for the two immunosuppressants which inhibit T-cell proliferation by arresting two distinct cytoplasmic signal transmission pathways. PPIases accelerate the folding of proteins	NONE	NONE
1dcy_v	5	2.976	0.5952	-0.33531	3	1	0	0	1	0	Phospholipase A2, membrane associated	NONE	P14555	Involved in phospholipase A2 activity	NONE	NONE
1wda_v	6	2.905	0.4842	-0.34742	2	2	1	1	0	0	Protein-arginine deiminase type-4	HYDROLASE	PADI4_HUMAN	Catalyzes the citrullination/deimination of arginine residues of proteins. Citrullinates histone H3 at Arg-8 and/or Arg-17 and histone H4 at Arg-3, which prevents their methylation by CARM1 and HRMT1L2/PRMT1 and represses transcription. Citrullinate	PADI4 is thought to be a rheumatoid arthritis susceptibility locus [MIM:180300]. Could have an important role in the pathogenesis of rheumatoid arthritis by increasing citrullination of proteins in rheumatoid arthritis synovial tissues, leading, in a cytokine-rich milieu, to a break in tolerance to citrullinated peptides processed and presented in the appropriate HLA context.	NONE
1no9_v	3	2.697	0.8988	-0.367919	2	1	0	0	0	0	Prothrombin	HYDROLASE	THRB_HUMAN	Thrombin, which cleaves bonds after Arg and Lys, converts fibrinogen to fibrin and activates factors V, VII, VIII, XIII, and, in complex with thrombomodulin, protein C. Functions in blood homeostasis, inflammation and wound healing.	Defects in F2 are the cause of various forms of dysprothrombinemia [MIM:176930].;Genetic variations in F2 may be a cause of susceptibility to ischemic stroke [MIM:601367]; also known as cerebrovascular accident or cerebral infarction. A stroke is an acute neurologic event leading to death of neural tissue of the brain and resulting in loss of motor, sensory and/or cognitive function. Ischemic str…	Deep vein thrombosis;Thrombocytopenia;Cerebrovascular disease;Wound healing;Ebola virus infection;Bone injury;Cerebrovascular ischemia;Restenosis;Thrombosis;Diabetic foot ulcer;Ischemic heart disease;Marburg virus infection;Myocardial disease;Embolism and thrombosis;Myocardial infarction;Cartilage disease;Thromboembolism;Coronary artery disease;Hemophilia;Blood clotting disorder;Bleeding;Atrial f…
1onq_v	6	2.603	0.4338	-0.369237	3	2	0	0	1	0	T-cell surface glycoprotein CD1a	IMMUNE SYSTEM	CD1A_HUMAN	Antigen-presenting protein that binds self and non-self lipid and glycolipid antigens and presents them to T-cell receptors on natural killer T-cells.	NONE	NONE
1irj_v	7	2.963	0.4233	-0.381325	4	0	3	0	0	0	Protein S100-A9	METAL BINDING PROTEIN	S10A9_HUMAN	Expressed by macrophages in acutely inflammated tissues and in chronic inflammations. Seem to be an inhibitor of protein kinases. Also expressed in epithelial cells constitutively or induced during dermatoses. May interact with components of the intermedi	NONE	NONE
1xjd_v	7	2.994	0.4278	-0.384802	4	1	1	1	0	0	Protein kinase C theta type	TRANSFERASE	KPCT_HUMAN	This is a calcium-independent, phospholipid-dependent, serine- and threonine-specific enzyme. Essential for T-cell receptor (TCR)-mediated T-cell activation, but is dispensable during TCR-dependent thymocyte development. Links the TCR signaling complex to;PKC is activated by diacylglycerol which in turn phosphorylates a range of cellular proteins. PKC also serves as the receptor for phorbol ester…	NONE	Inflammation
2i3i_v	8	2.919	0.3648	-0.389052	3	3	1	1	0	0	Baculoviral IAP repeat-containing protein 7	NONE	Q96CA5	Apoptotic regulator capable of exerting proapoptotic and anti-apoptotic activities and plays crucial roles in apoptosis, cell proliferation, and cell cycle control. Its anti-apoptotic activity is mediated through the inhibition of CASP3, CASP7 and CASP9, as well as by its E3 ubiquitin-protein ligase activity. As it is a weak caspase inhibitor, its anti-apoptotic activity is thought to be due to i…	NONE	NONE
1fro_v	9	2.998	0.3331	-0.392489	3	3	1	1	1	0	Lactoylglutathione lyase	LACTOYLGLUTATHIONE LYASE	LGUL_HUMAN	Catalyzes the conversion of hemimercaptal, formed from methylglyoxal and glutathione, to S-lactoylglutathione.	NONE	Cancer
3d7t_v	6	2.783	0.4639	-0.432504	3	1	1	1	0	0	Tyrosine-protein kinase CSK	TRANSFERASE	CSK_HUMAN	Specifically phosphorylates Tyr-504 on LCK, which acts as a negative regulatory site. Can also act on the LYN and FYN kinases.	NONE	NONE
1xoz_v	3	2.497	0.8322	-0.4348	2	0	1	0	0	0	cGMP-specific 3,5-cyclic phosphodiesterase	HYDROLASE	PDE5A_HUMAN	Plays a role in signal transduction by regulating the intracellular concentration of cyclic nucleotides. This phosphodiesterase catalyzes the specific hydrolysis of cGMP to 5- GMP.	NONE	Anal fissure;Raynauds disease;Cardiac failure;Thrombosis;Diabetic complication;Prostate hyperplasia;Erectile dysfunction;Urinary tract disease;Female sexual dysfunction;Vascular disease;Viral infection;Cancer;Atherosclerosis;Pulmonary disease;Metabolic disorder;Hypertension;Cardiovascular disease;Pulmonary hypertension;Angina;Male sexual dysfunction
1n69_v	7	2.984	0.4263	-0.46897	6	0	0	0	1	0	Proactivator polypeptide	NONE	P07602	Involved in enzyme activator activity	NONE	NONE
1v4s_v	8	2.957	0.3696	-0.475687	3	3	2	0	0	0	Glucokinase	TRANSFERASE	HXK4_HUMAN	Catalyzes the initial step in utilization of glucose by the beta-cell and liver at physiological glucose concentration. Glucokinase has a high Km for glucose, and so it is effective only when glucose is abundant. The role of GCK is to provide G6P for the	Defects in GCK are the cause of maturity onset diabetes of the young type 2 (MODY2) [MIM:125851]; also shortened MODY-2. MODY [MIM:606391] is a form of diabetes mellitus characterized by autosomal dominant transmission and early age of onset. Mutations in GCK result in mild chronic hyperglycemia due to reduced pancreatic beta cell responsiveness to glucose, decreased net accumulation of hepatic g…	Diabetes mellitus;Non-insulin dependent diabetes
2yxj_v	9	2.893	0.3214	-0.490195	6	1	1	1	0	0	Bcl-2-like protein 1	NONE	Q07817	Potent inhibitor of cell death. Inhibits activation of caspases. Appears to regulate cell death by blocking the voltage-dependent anion channel (VDAC) by binding to it and preventing the release of the caspase activator, CYC1, from the mitochondrial membrane. Also acts as a regulator of G2 checkpoint and progression to cytokinesis during mitosis.	NONE	NONE
1i7b_v	8	2.938	0.3673	-0.504695	2	3	3	0	0	0	S-adenosylmethionine decarboxylase proenzyme	LYASE	DCAM_HUMAN	NONE	NONE	Colorectal tumor;Non-Hodgkin lymphoma;Neoplasm;Cancer;Trypanosomiasis;Pneumocystis carinii infection;Bacterial infection
1gmy_v	9	2.959	0.3288	-0.51317	4	2	3	0	0	0	Cathepsin B	COMPLEX (HYDROLASE/INHIBITOR)	CATB_HUMAN	Thiol protease which is believed to participate in intracellular degradation and turnover of proteins. Has also been implicated in tumor invasion and metastasis.	NONE	Myocardial infarction;Arthritis;Inflammation;Cancer
1egc_v	7	2.741	0.3915	-0.537904	3	2	2	0	0	0	Medium-chain specific acyl-CoA dehydrogenase, mitochondrial	ELECTRON TRANSFER	ACADM_HUMAN	This enzyme is specific for acyl chain lengths of 4 to 16.	Defects in ACADM are the cause of medium-chain acyl-CoA dehydrogenase deficiency (MCAD deficiency) [MIM:201450]. It is an autosomal recessive disease which causes fasting hypoglycemia, hepatic dysfunction, and encephalopathy, often resulting in death in infancy. The disease frequency is one in 13000.	NONE
1x89_v	7	2.96	0.4228	-0.544028	5	1	0	0	1	0	Neutrophil gelatinase-associated lipocalin	ANTIMICROBIAL PROTEIN	NGAL_HUMAN	Transport of small lipophilic substances (Potential).	NONE	NONE
1h1b_v	6	2.825	0.4708	-0.556794	3	3	0	0	0	0	Leukocyte elastase	HYDROLASE(SERINE PROTEASE)	ELNE_HUMAN	Modifies the functions of natural killer cells, monocytes and granulocytes. Inhibits C5a-dependent neutrophil enzyme release and chemotaxis.	Defects in ELA2 are a cause of cyclic haematopoiesis (CH) [MIM:162800]; also known as cyclic neutropenia. CH is an autosomal dominant disease in which blood-cell production from the bone marrow oscillates with 21-day periodicity. Circulating neutrophils vary between almost normal numbers and zero. During intervals of neutropenia, affected individuals are at risk for opportunistic infection. Monoc…	Blood clotting disorder;Chronic bronchitis;Lung injury;Cerebrovascular ischemia;Emphysema;Respiratory disease;Cystic fibrosis;Chronic obstructive pulmonary disease;Myocardial infarction;Lung inflammation;Pulmonary fibrosis;Psoriasis;Pancreatitis;Bronchitis;Rheumatoid arthritis;Arthritis;Pulmonary disease;Lung tumor;Respiratory distress syndrome;Transplant rejection;Pulmonary hypertension;Pneumoni…
2auh_v	11	3.101	0.2819	-0.559808	3	4	1	1	2	0	Insulin receptor	TRANSFERASE/SIGNALING PROTEIN	INSR_HUMAN	This receptor binds insulin and has a tyrosine-protein kinase activity. Isoform Short has a higher affinity for insulin. Mediates the metabolic functions of insulin. Binding to insulin stimulates association of the receptor with downstream mediators inclu	Defects in INSR are the cause of insulin resistance (Ins resistance) [MIM:125853].;Defects in INSR are the cause of Rabson-Mendenhall syndrome [MIM:262190]; also known as Mendenhall syndrome. It is a severe insulin resistance syndrome characterized by insulin- resistant diabetes mellitus with pineal hyperplasia and somatic abnormalities. Typical features include coarse, senile-appearing facies, d…	Insulin dependent diabetes;Cancer;Non-insulin dependent diabetes;Infection;Parkinsons disease;Hypertension;Diabetes mellitus;Hyperinsulinemia
1vj5_v	5	2.785	0.557	-0.572092	3	1	1	0	0	0	Epoxide hydrolase 2	HYDROLASE	HYES_HUMAN	Acts on epoxides (alkene oxides, oxiranes) and arene oxides. Plays a role in xenobiotic metabolism by degrading potentially toxic epoxides. Also determines steady-state levels of physiological mediators. Has low phosphatase activity.	NONE	NONE
1h0c_v	7	2.927	0.4182	-0.574358	2	2	1	0	1	1	Serine--pyruvate aminotransferase	TRANSFERASE	SPYA_HUMAN	NONE	Defects in AGXT are the cause of primary hyperoxaluria type I (PH1) [MIM:259900]; also known as oxalosis I. PH1 is a rare autosomal recessive inborn error of glyoxylate metabolism characterized by increased excretion of oxalate and glycolate, and the progressive accumulation of insoluble calcium oxalate in the kidney and urinary tract.	Hyperoxaluria
2hu6_v	5	2.54	0.508	-0.578142	2	1	2	0	0	0	Macrophage metalloelastase	HYDROLASE	MMP12_HUMAN	May be involved in tissue injury and remodeling. Has significant elastolytic activity. Can accept large and small amino acids at the P1 site, but has a preference for leucine. Aromatic or hydrophobic residues are preferred at the P1 site, with small hydr	NONE	Chronic obstructive pulmonary disease
1njs_v	11	3	0.2727	-0.587675	3	2	5	0	1	0	Trifunctional purine biosynthetic protein adenosine-3	TRANSFERASE	PUR2_HUMAN	NONE	NONE	Head and neck tumor;Carcinoma;Melanoma;Cancer;Sarcoma;Non-small-cell lung cancer;Breast tumor
1t31_v	8	2.933	0.3666	-0.677953	3	4	0	0	1	0	Chymase	HYDROLASE	CMA1_HUMAN	Major secreted protease of mast cells with suspected roles in vasoactive peptide generation, extracellular matrix degradation, and regulation of gland secretion.	NONE	Asthma;Atopic dermatitis;Atherosclerosis;Thrombosis;Bacterial infection;Fungal infection;Inflammation;Congestive heart failure;Chronic obstructive pulmonary disease;Viral infection;HIV infection;Cardiovascular disease
1nd5_v	6	2.905	0.4842	-0.681535	2	2	0	1	1	0	Prostatic acid phosphatase	HYDROLASE	PPAP_HUMAN	NONE	NONE	Prostate tumor
3ljr_v	11	3	0.2727	-0.732238	3	3	3	1	1	0	Glutathione S-transferase theta-2	TRANSFERASE	GSTT2_HUMAN	Conjugation of reduced glutathione to a wide number of exogenous and endogenous hydrophobic electrophiles. Has a sulfatase activity.	NONE	NONE
1w8l_v	3	2.592	0.8639	-0.747891	2	1	0	0	0	0	Peptidyl-prolyl cis-trans isomerase A	NONE	P62937	Posttranslational modification, protein turnover, chaperones	NONE	For treatment of transplant rejection, rheumatoid arthritis, severe psoriasis
2jdt_v	4	2.419	0.6047	-0.749063	3	0	0	1	0	0	cAMP-dependent protein kinase catalytic subunit alpha	NONE	P00517	Involved in protein serine/threonine kinase activity	NONE	NONE
1zs0_v	4	2.483	0.6207	-0.756947	2	1	0	0	0	1	Neutrophil collagenase	HYDROLASE	MMP8_HUMAN	Can degrade fibrillar type I, II, and III collagens.	NONE	NONE
1kt8_v	11	2.963	0.2694	-0.75876	3	3	1	1	2	1	Branched-chain-amino-acid aminotransferase, mitochondrial	NONE	O15382	Amino acid transport and metabolism	NONE	For nutritional supplementation and for treating dietary shortage or imbalance.
1p5j_v	7	2.868	0.4097	-0.769541	2	4	0	0	1	0	L-serine dehydratase	NONE	P20132	Amino acid transport and metabolism	NONE	For nutritional supplementation and for treating dietary shortage or imbalance.
1le6_v	4	2.495	0.6236	-0.801568	2	1	1	0	0	0	Group 10 secretory phospholipase A2	NONE	O15496	Involved in phospholipase A2 activity	NONE	NONE
1pl6_v	5	2.791	0.5581	-0.810237	2	3	0	0	0	0	Sorbitol dehydrogenase	OXIDOREDUCTASE	DHSO_HUMAN	NONE	NONE	Diabetic complication
1xdd_v	3	2.542	0.8474	-0.862287	3	0	0	0	0	0	Integrin alpha-L	IMMUNE SYSTEM	ITAL_HUMAN	Integrin alpha-L/beta-2 is a receptor for ICAM1, ICAM2, ICAM3 and ICAM4. It is involved in a variety of immune phenomena including leukocyte-endothelial cell interaction, cytotoxic T-cell mediated killing, and antibody dependent killing by granulocytes an	NONE	NONE
1hy7_v	6	2.857	0.4761	-0.943982	2	3	0	0	1	0	Stromelysin-1	HYDROLASE	MMP3_HUMAN	Can degrade fibronectin, laminin, gelatins of type I, III, IV, and V; collagens III, IV, X, and IX, and cartilage proteoglycans. Activates procollagenase.	NONE	NONE
1p4m_v	12	2.864	0.2387	-0.947524	2	6	3	0	1	0	Riboflavin kinase	NONE	Q969G6	Coenzyme transport and metabolism	NONE	For the treatment of ariboflavinosis (vitamin B2 deficiency).
1r55_v	10	2.856	0.2856	-0.94937	2	4	4	0	0	0	ADAM 33	HYDROLASE	ADA33_HUMAN	NONE	Defects in ADAM33 may be a cause of susceptibility to asthma.	NONE
1ivh_v	12	2.775	0.2313	-0.954837	2	3	5	0	2	0	Isovaleryl-CoA dehydrogenase, mitochondrial	NONE	P26440	Lipid transport and metabolism	NONE	NONE
1tow_v	4	2.735	0.6837	-0.956817	2	1	0	0	1	0	Fatty acid-binding protein, adipocyte	LIPID TRANSPORT	FABP4_HUMAN	Lipid transport protein in adipocytes. Binds both long chain fatty acids and retinoic acid. Delivers long-chain fatty acids and retinoic acid to their cognate receptors in the nucleus (By similarity).	NONE	Non-insulin dependent diabetes
1b56_v	5	2.627	0.5255	-0.980411	3	1	0	0	1	0	Fatty acid-binding protein, epidermal	LIPID-BINDING	FABP5_HUMAN	High specificity for fatty acids. Highest affinity for C18 chain length. Decreasing the chain length or introducing double bonds reduces the affinity. May be involved in keratinocyte differentiation.	NONE	NONE
1unl_v	6	2.391	0.3984	-1.02952	3	1	2	0	0	0	Cyclin-dependent kinase 5 activator 1	CYCLIN DEPENDENT KINASE	CD5R1_HUMAN	p35 is a neuron specific activator of CDK5. The complex p35/CDK5 is required for neurite outgrowth and cortical lamination. Activator of TPKII.	Cleavage of p35 to p25 may be involved in the pathogenesis of Alzheimer disease. The p25 form accumulates in neurons in the brain of patients with Alzheimer disease, but not in normal brain. This accumulation correlates with an increase in CDK5 kinase activity. Application of amyloid beta peptide A- beta(1-42) induced the conversion of p35 to p25 in primary cortical neurons. Expression of the p25…	Neurodegenerative disease
2fxr_v	10	2.678	0.2678	-1.04313	3	3	3	1	0	0	Tryptase beta-2	HYDROLASE	TRYB2_HUMAN	Tryptase is the major neutral protease present in mast cells and is secreted upon the coupled activation-degranulation response of this cell type. Has an immunoprotective role during bacterial infection. Required to efficiently combat K.pneumoniae infecti	NONE	NONE
1jbq_v	7	2.563	0.3661	-1.12614	2	4	0	0	1	0	Cystathionine beta-synthase	NONE	P35520	Amino acid transport and metabolism	NONE	For nutritional supplementation and for treating dietary shortage or imbalance.
1q11_v	5	2.522	0.5044	-1.15657	2	1	1	1	0	0	Tyrosyl-tRNA synthetase, cytoplasmic	NONE	P54577	Translation, ribosomal structure and biogenesis	NONE	Tyrosine is claimed to act as an effective antidepressant, however results are mixed. Tyrosine has also been claimed to reduce stress and combat narcolepsy and chronic fatigue, however these claims have been refuted by some studies.
1lt8_v	8	2.634	0.3293	-1.16453	2	5	0	1	0	0	Betaine--homocysteine S-methyltransferase 1	NONE	Q93088	Amino acid transport and metabolism	NONE	Used for protein synthesis including the formation of SAMe, L-homocysteine, L-cysteine, taurine, and sulfate.
1gbn_v	8	2.67	0.3338	-1.18071	2	4	0	0	2	0	Ornithine aminotransferase, mitochondrial	TRANSFERASE	OAT_HUMAN	NONE	Defects in OAT are the cause of hyperornithinemia with gyrate atrophy of choroid and retina (HOGA) [MIM:258870]. HOGA is a slowly progressive blinding autosomal recessive disorder.	Cancer
1m51_v	6	2.645	0.4408	-1.24487	3	3	0	0	0	0	Phosphoenolpyruvate carboxykinase, cytosolic [GTP]	NONE	P35558	Energy production and conversion	NONE	NONE
1of7_v	5	2.411	0.4822	-1.26429	2	1	2	0	0	0	Aldehyde dehydrogenase, mitochondrial	OXIDOREDUCTASE	ALDH2_HUMAN	NONE	NONE	NONE
1gkc_v	8	2.645	0.3306	-1.2652	2	4	2	0	0	0	Matrix metalloproteinase-9	HYDROLASE	MMP9_HUMAN	May play an essential role in local proteolysis of the extracellular matrix and in leukocyte migration. Could play a role in bone osteoclastic resorption. Cleaves KiSS1 at a Gly-	#NAME?	Defects in MMP9 may be a cause of susceptibility to lumbar disk herniation (LDH) [MIM:603932]. LDH is the predominant cause of low-back pain and unilateral leg pain.	NONE
1n7i_v	4	2.494	0.6235	-1.34402	3	0	0	1	0	0	Phenylethanolamine N-methyltransferase	TRANSFERASE	PNMT_HUMAN	Converts noradrenaline to adrenaline.	NONE	NONE
1kjr_v	7	2.124	0.3035	-1.40093	2	2	2	0	0	1	Galectin-3	SUGAR BINDING PROTEIN	LEG3_HUMAN	Galactose-specific lectin which binds IgE. May mediate with the alpha-3, beta-1 integrin the stimulation by CSPG4 of endothelial cells migration. Together with DMBT1, required for terminal differentiation of columnar epithelial cells during early embryoge	NONE	Colorectal tumor;Chronic lymphocytic leukemia;Cancer;Prostate tumor;Pancreas tumor;Metastasis;Multiple myeloma
1uzf_v	7	2.404	0.3434	-1.56319	2	3	0	0	2	0	Angiotensin-converting enzyme	METALLOPROTEASE	ACE_HUMAN	Converts angiotensin I to angiotensin II by release of the terminal His-Leu, this results in an increase of the vasoconstrictor activity of angiotensin. Also able to inactivate bradykinin, a potent vasodilator. Has also a glycosidase activity which releas	Genetic variations in ACE may be a cause of susceptibility to ischemic stroke [MIM:601367]; also known as cerebrovascular accident or cerebral infarction. A stroke is an acute neurologic event leading to death of neural tissue of the brain and resulting in loss of motor, sensory and/or cognitive function. Ischemic strokes, resulting from vascular occlusion, is considered to be a highly complex di…	NONE
1bj4_v	6	2.132	0.3554	-1.8098	2	4	0	0	0	0	Serine hydroxymethyltransferase, cytosolic	TRANSFERASE	GLYC_HUMAN	Interconversion of serine and glycine.	NONE	NONE
1yk7_v	5	2.213	0.4426	-1.93351	2	3	0	0	0	0	Cathepsin K	HYDROLASE	CATK_HUMAN	Closely involved in osteoclastic bone resorption and may participate partially in the disorder of bone remodeling. Displays potent endoprotease activity against fibrinogen at acid pH. May play an important role in extracellular matrix degradation.	Defects in CTSK are the cause of pycnodysostosis (PKND) [MIM:265800]. PKND is an autosomal recessive osteochondrodysplasia characterized by osteosclerosis and short stature.	Multiple sclerosis;Asthma;Cancer;Rheumatoid arthritis;Autoimmune disease;Arthritis;Bacterial infection;Bone disease;Osteoarthritis;Bone metastases;Immune disorder;Osteoporosis
1e8z_v	5	2.366	0.4732	-1.99274	3	1	0	1	0	0	Phosphatidylinositol-4,5-bisphosphate 3-kinase catalytic subunit gamma isoform	PHOSPHOINOSITIDE 3-KINASE GAMMA	PK3CG_HUMAN	3-phosphorylates the cellular phosphoinositide PtdIns- 4,5-biphosphate (PtdIns(4,5)P2) to produce PtdIns-3, 4,5- triiphosphate (PtdIns(3,4,5)P3). Links G-protein coupled receptor activation to the secondary messenger PtdIns(3,4,5)P3 production.	NONE	NONE

## Sheet: Protein name to gene IDs
	List of 20 common targets with their gene, protein IDs and Z̕-score
					Z̕-score
	Number of targets	Protein Name	UniProtKB Protein ID	Gene ID	PharmMapper	DRAR-CPI
	1	Kinesin-like protein KIF11	P52732	KIF11	2.45274	-1.65792
	2	Vitamin D3 receptor	P11473	VDR	2.28075	-0.825188
	3	Glutathione S-transferase P	P09211	GSTP1	2.0563	-0.895893
	4	Histone deacetylase 8	Q9BY41	HDAC8	1.93786	-0.360193
	5	Corticosteroid 11-beta-dehydrogenase isozyme 1	P28845	HSD11B1	1.92099	-0.185552
	6	Alpha-tocopherol transfer protein	P49638	TTPA	1.88483	-1.06775
	7	SEC14-like protein 2	O76054	SEC14L2	1.84913	-0.80214
	8	Peroxisome proliferator-activated receptor delta	Q03181	PPARD	1.70783	-1.02173
	9	Progesterone receptor	P06401	PGR	1.67823	-0.93732
	10	Cytochrome P450 2C8	P10632	CYP2C8	1.61551	-1.11524
	11	Retinol-binding protein 4	P02753	RBP4	1.47594	-0.892341
	12	Aldo-keto reductase family 1 member C1	Q04828	AKR1C1	1.4032	-1.5598
	13	Alcohol dehydrogenase class-3	P11766	ADH5	1.37433	-0.289318
	14	Oxysterols receptor LXR-beta	P55055	NR1H2	1.19947	-0.297811
	15	Estrogen sulfotransferase	P49888	SULT1E1	1.17909	-0.712505
	16	Endothelial protein C receptor	Q9UNN8	PROCR	1.17632	-0.944675
	17	Bile salt sulfotransferase	Q06520	SULT2A1	1.06743	-0.718641
	18	Cyclin-dependent kinase 2	P24941	CDK2	1.04296	-0.400995
	19	S-methyl-5-thioadenosine phosphorylase	Q13126	MTAP	1.02842	-0.12061
	20	Retinoic acid receptor RXR-alpha	P19793	RXRA	0.919061	-1.1219
