# Supplementary material for: Comprehensive computational target fishing approach to identify Xanthorrhizol putative targets
Source: Sci Rep. 2021 Jan 15;11:1594. doi: 10.1038/s41598-021-81026-9 (PMC7810825; doi:10.1038/s41598-021-81026-9)
Supplement: Supplementary file 2 — Supplementary Information 2. [file 41598_2021_81026_MOESM2_ESM.xlsx]

## Sheet: Sheet1
Comprehensive Computational Target Fishing approach to identify Xanthorrhizol putative targets Muhammad Shahid,a, Ahmad Azfaralariff,a, Douglas Law,a, Ahmed abdulkareem najm,a, Siti Aisyah Sanusi,a, Seng Joe Lim,a,b, Yew Hoong Cheah,c, Shazrul Fazry,a,b,d*, a,Department of Food Sciences, Faculty of Science and Technology, Universiti Kebangsaan Malaysia, 43600 Bangi, Selangor, Malaysia. b,Innovati…
GeneMania results
Function	FDR	Genes in network	Genes in genome
steroid metabolic process	2.83619e-09	11	197
direct ligand regulated sequence-specific DNA binding transcription factor activity	5.96849e-07	6	36
ligand-activated sequence-specific DNA binding RNA polymerase II transcription factor activity	5.96849e-07	6	34
transcription initiation from RNA polymerase II promoter	6.51698e-07	9	190
DNA-templated transcription, initiation	1.44071e-06	9	213
fatty acid metabolic process	2.76459e-05	8	210
oxidoreductase activity, acting on the CH-CH group of donors	2.76459e-05	5	36
steroid dehydrogenase activity, acting on the CH-OH group of donors, NAD or NADP as acceptor	3.60431e-05	4	14
monocarboxylic acid binding	3.73073e-05	5	40
steroid dehydrogenase activity	6.82554e-05	4	17
response to acid	0.000101983	6	102
vitamin binding	0.000131257	4	21
steroid biosynthetic process	0.000131257	6	108
cellular lipid catabolic process	0.000138873	6	113
fatty acid catabolic process	0.000138873	5	57
cellular metabolic compound salvage	0.000339863	4	28
monocarboxylic acid catabolic process	0.000339863	5	69
oxidoreductase activity, acting on the CH-OH group of donors, NAD or NADP as acceptor	0.00040536	5	73
lipid catabolic process	0.000422609	6	142
regulation of steroid biosynthetic process	0.000441986	4	31
regulation of lipid biosynthetic process	0.000480378	5	79
cellular response to xenobiotic stimulus	0.000480378	6	151
response to xenobiotic stimulus	0.000480378	6	151
xenobiotic metabolic process	0.000480378	6	150
oxidoreductase activity, acting on CH-OH group of donors	0.000523111	5	82
fatty acid beta-oxidation using acyl-CoA oxidase	0.000970458	3	11
fatty acid beta-oxidation	0.0015187	4	45
regulation of steroid metabolic process	0.00160158	4	46
carboxylic acid binding	0.00171317	5	108
organic acid binding	0.00171317	5	108
sequence-specific DNA binding RNA polymerase II transcription factor activity	0.00185348	6	200
small molecule catabolic process	0.00185348	6	199
fatty acid oxidation	0.00425089	4	61
monooxygenase activity	0.00456142	4	63
lipid oxidation	0.00456142	4	63
response to lipid	0.00578862	6	249
cellular hormone metabolic process	0.00593241	4	69
cholesterol metabolic process	0.00593241	4	69
icosanoid metabolic process	0.00593241	4	70
fatty acid derivative metabolic process	0.00593241	4	70
lipid transport	0.00593241	5	147
alcohol metabolic process	0.0070652	6	265
long-chain fatty acid metabolic process	0.0074434	4	75
carboxylic acid catabolic process	0.00801585	5	161
organic acid catabolic process	0.00801585	5	161
regulation of lipid metabolic process	0.00807926	5	162
oxidoreductase activity, acting on paired donors, with incorporation or reduction of molecular oxygen, NAD(P)H as one donor, and incorporation of one atom of oxygen	0.00828148	3	26
sterol metabolic process	0.00861311	4	80
transferase activity, transferring pentosyl groups	0.00892374	3	27
unsaturated fatty acid metabolic process	0.00911734	4	82
carboxylic acid biosynthetic process	0.0131721	5	184
organic acid biosynthetic process	0.0131721	5	184
microbody lumen	0.0149764	3	33
peroxisomal matrix	0.0149764	3	33
lipid modification	0.0180968	4	100
bile acid metabolic process	0.0204503	3	37
intracellular receptor signaling pathway	0.0210532	5	207
response to nutrient	0.0214072	3	38
hormone metabolic process	0.0343175	4	120
monocarboxylic acid biosynthetic process	0.0383125	4	124
arachidonic acid metabolic process	0.0493305	3	51
response to retinoic acid	0.0544425	3	53
nucleoside salvage	0.0549067	2	10
regulation of vitamin metabolic process	0.0549067	2	10
steroid binding	0.0549067	3	54
nucleobase metabolic process	0.0635191	3	57
sulfation	0.0637017	2	11
epoxygenase P450 pathway	0.0637017	2	11
female pregnancy	0.0639809	3	58
regulation of cholesterol metabolic process	0.0741621	2	12
microbody part	0.0859431	3	65
peroxisomal part	0.0859431	3	65
multi-multicellular organism process	0.0927024	3	67
aldo-keto reductase (NADP) activity	0.0939378	2	14
cellular ketone metabolic process	0.0939378	4	166
glycoside metabolic process	0.0939378	2	14
