# Supplementary material for: Comprehensive computational target fishing approach to identify Xanthorrhizol putative targets
Source: Sci Rep. 2021 Jan 15;11:1594. doi: 10.1038/s41598-021-81026-9 (PMC7810825; doi:10.1038/s41598-021-81026-9)
Supplement: Supplementary file 3 — Supplementary Information 3. [file 41598_2021_81026_MOESM3_ESM.xlsx]

## Sheet: Sheet1
Comprehensive Computational Target Fishing approach to identify Xanthorrhizol putative targets Muhammad Shahid,a, Ahmad Azfaralariff,a, Douglas Law,a, Ahmed abdulkareem najm,a, Siti Aisyah Sanusi,a, Seng Joe Lim,a,b, Yew Hoong Cheah,c, Shazrul Fazry,a,b,d*, a,Department of Food Sciences, Faculty of Science and Technology, Universiti Kebangsaan Malaysia, 43600 Bangi, Selangor, Malaysia. b,Innovati…
KEGG pathways										WikiPathways
Term	Overlap	P-value	Adjusted P-value	Old P-value	Old Adjusted P-value	Odds Ratio	Combined Score	Genes		Term	Overlap	P-value	Adjusted P-value	Old P-value	Old Adjusted P-value	Odds Ratio	Combined Score	Genes
Metabolism of xenobiotics by cytochrome P450	1974-05-01	8.97279e-09	2.76362e-06	0	0	67.5676	1251.96	HSD11B1;GSTP1;AKR1C1;ADH5;SULT2A1		Nuclear Receptors WP170	1938-05-01	2.85943e-10	1.34965e-07	0	0	131.579	2891.48	RXRA;VDR;NR1H2;PGR;PPARD
Chemical carcinogenesis	1982-05-01	1.51224e-08	2.32886e-06	0	0	60.9756	1097.99	HSD11B1;CYP2C8;GSTP1;ADH5;SULT2A1		Vitamin D Receptor Pathway WP2877	5/182	8.19576e-07	0.00019342	0	0	27.4725	385.013	RXRA;VDR;CDK2;PPARD;SULT2A1
Steroid hormone biosynthesis	1960-03-01	2.82164e-05	0.00289688	0	0	50	523.78	HSD11B1;SULT1E1;AKR1C1		Metapathway biotransformation Phase I and II WP702	5/183	8.42069e-07	0.000132485	0	0	27.3224	382.17	CYP2C8;SULT1E1;GSTP1;AKR1C1;SULT2A1
Drug metabolism	3/108	0.000163267	0.0125715	0	0	27.7778	242.226	CYP2C8;GSTP1;ADH5		Tamoxifen metabolism WP691	2021-03-01	1.12424e-06	0.00013266	0	0	142.857	1956.92	CYP2C8;SULT1E1;SULT2A1
Pathways in cancer	4/530	0.00168523	0.10381	0	0	7.54717	48.1951	RXRA;GSTP1;CDK2;PPARD		Nuclear Receptors Meta-Pathway WP2882	5/319	1.27394e-05	0.0012026	0	0	15.674	176.658	RXRA;VDR;GSTP1;PPARD;SULT2A1
Retinol metabolism	1967-02-01	0.00202024	0.103705	0	0	29.8507	185.21	CYP2C8;ADH5		Arachidonate Epoxygenase / Epoxide Hydrolase WP678	2020-07-02	1.98901e-05	0.00156469	0	0	285.714	3092.94	CYP2C8;GSTP1
Bile secretion	1972-02-01	0.00232849	0.102454	0	0	27.7778	168.404	RXRA;SULT2A1		Vitamin D Metabolism WP1531	2020-10-02	4.25453e-05	0.00286877	0	0	200	2012.99	RXRA;VDR
PPAR signaling pathway	1974-02-01	0.00245764	0.0946192	0	0	27.027	162.393	RXRA;PPARD		Sulfation Biotransformation Reaction WP692	2017-02-01	0.000128044	0.00755458	0	0	117.647	1054.49	SULT1E1;SULT2A1
Small cell lung cancer	1993-02-01	0.00384856	0.131706	0	0	21.5054	119.571	RXRA;CDK2		Drug Induction of Bile Acid Pathway WP2289	2017-02-01	0.000128044	0.00671518	0	0	117.647	1054.49	VDR;SULT2A1
Prostate cancer	1997-02-01	0.00417861	0.128701	0	0	20.6186	112.944	GSTP1;CDK2		Farnesoid X Receptor Pathway WP2879	2019-02-01	0.000160803	0.00758992	0	0	105.263	919.508	RXRA;SULT2A1
Progesterone-mediated oocyte maturation	1999-02-01	0.00434841	0.121755	0	0	20.202	109.857	CDK2;PGR		PI3K/AKT/mTOR - VitD3 Signalling WP4141	2022-02-01	0.000216836	0.00930422	0	0	90.9091	766.943	RXRA;VDR
Parathyroid hormone synthesis, secretion and action	2/106	0.0049676	0.127502	0	0	18.8679	100.091	RXRA;VDR		Vitamin D in inflammatory diseases WP4482	2022-02-01	0.000216836	0.00852887	0	0	90.9091	766.943	RXRA;VDR
Oocyte meiosis	2/125	0.00683995	0.162054	0	0	16	79.7596	CDK2;PGR		NRF2 pathway WP2884	3/146	0.000396596	0.0143995	0	0	20.5479	160.944	RXRA;GSTP1;PPARD
Gastric cancer	2/149	0.00959281	0.211042	0	0	13.4228	62.3724	RXRA;CDK2		Ovarian Infertility Genes WP34	1932-02-01	0.000462805	0.0156032	0	0	62.5	479.888	VDR;PGR
Hepatitis C	2/155	0.0103466	0.212449	0	0	12.9032	58.982	RXRA;CDK2		Constitutive Androstane Receptor Pathway WP2875	1932-02-01	0.000462805	0.0145629	0	0	62.5	479.888	RXRA;SULT2A1
Viral carcinogenesis	2/201	0.0169536	0.326356	0	0	9.95025	40.5699	CDK2;HDAC8		Nuclear Receptors in Lipid Metabolism and Toxicity WP299	1933-02-01	0.000492369	0.0145249	0	0	60.6061	461.593	VDR;PPARD
Linoleic acid metabolism	2029-01-01	0.0286172	0.518476	0	0	34.4828	122.543	CYP2C8		Pregnane X Receptor pathway WP2876	1933-02-01	0.000492369	0.0136705	0	0	60.6061	461.593	RXRA;SULT2A1
Tyrosine metabolism	1936-01-01	0.0354073	0.605859	0	0	27.7778	92.801	ADH5		Vitamin A and Carotenoid Metabolism WP716	1943-02-01	0.000837033	0.0219489	0	0	46.5116	329.565	RBP4;RXRA
Thyroid cancer	1937-01-01	0.0363737	0.589636	0	0	27.027	89.5651	RXRA		Prostaglandin Synthesis and Regulation WP98	1945-02-01	0.000916579	0.0227697	0	0	44.4444	310.883	HSD11B1;AKR1C1
Fatty acid degradation	1944-01-01	0.0431123	0.663929	0	0	22.7273	71.4534	ADH5		Energy Metabolism WP1541	1947-02-01	0.000999632	0.0235913	0	0	42.5532	293.963	RXRA;PPARD
Glycolysis / Gluconeogenesis	1947-01-01	0.0459865	0.674469	0	0	21.2766	65.5193	MTAP		PPAR signaling pathway WP3942	1967-02-01	0.00202024	0.0454072	0	0	29.8507	185.21	RXRA;PPARD
Endocrine and other factor-regulated calcium reabsorption	1948-01-01	0.0469428	0.657199	0	0	20.8333	63.7255	VDR		Sterol Regulatory Element-Binding Proteins (SREBP) signalling WP1982	1969-02-01	0.00214102	0.0459347	0	0	28.9855	178.159	RBP4;NR1H2
PI3K-Akt signaling pathway	2/354	0.0481253	0.64446	0	0	5.64972	17.1409	RXRA;CDK2		Non-genomic actions of 1,25 dihydroxyvitamin D3 WP4341	1971-02-01	0.00226517	0.0464851	0	0	28.169	171.552	RXRA;VDR
Mineral absorption	1951-01-01	0.0498061	0.639178	0	0	19.6078	58.816	VDR		SCFA and skeletal muscle substrate metabolism WP4030	2020-06-01	0.00598569	0.117719	0	0	166.667	853.064	PPARD
Glutathione metabolism	1956-01-01	0.0545601	0.672181	0	0	17.8571	51.9366	GSTP1		Adipogenesis WP236	2/130	0.00737831	0.139303	0	0	15.3846	75.5263	RXRA;PPARD
Arachidonic acid metabolism	1963-01-01	0.0611778	0.724722	0	0	15.873	44.3487	CYP2C8		Glucocorticoid and Mineralcorticoid Metabolism WP237	2020-08-01	0.00797336	0.144747	0	0	125	603.956	HSD11B1
Acute myeloid leukemia	1966-01-01	0.0640005	0.73008	0	0	15.1515	41.6495	PPARD		Cancer Pathway and Folate-Alcohol WP1589	2020-09-01	0.00896577	0.156735	0	0	111.111	523.816	ADH5
Non-small cell lung cancer	1966-01-01	0.0640005	0.704005	0	0	15.1515	41.6495	RXRA		Benzo(a)pyrene metabolism WP696	2020-09-01	0.00896577	0.151137	0	0	111.111	523.816	AKR1C1
Glycolysis / Gluconeogenesis	1968-01-01	0.0658778	0.699668	0	0	14.7059	39.9993	ADH5		Liver X Receptor Pathway WP2874	2020-10-01	0.00995725	0.162063	0	0	100	460.945	RXRA
Adipocytokine signaling pathway	1969-01-01	0.0668151	0.685968	0	0	14.4928	39.2149	RXRA		Mammary gland development pathway - Puberty (Stage 2 of 4) WP2814	2013-01-01	0.012926	0.203369	0	0	76.9231	334.501	PGR
p53 signaling pathway	1972-01-01	0.0696217	0.691725	0	0	13.8889	37.0094	CDK2		Oxysterols derived from cholesterol WP4545	2015-01-01	0.0149005	0.226872	0	0	66.6667	280.424	NR1H2
Complement and coagulation cascades	1979-01-01	0.0761392	0.732839	0	0	12.6582	32.5974	PROCR		Classical pathway of steroidogenesis, including diseases WP4523	2015-01-01	0.0149005	0.219782	0	0	66.6667	280.424	HSD11B1
Th17 cell differentiation	1/107	0.101778	0.949928	0	0	9.34579	21.3548	RXRA		Codeine and Morphine Metabolism WP1604	2015-01-01	0.0149005	0.213122	0	0	66.6667	280.424	CYP2C8
Insulin resistance	1/108	0.102681	0.930169	0	0	9.25926	21.0753	NR1H2		ID signaling pathway WP53	2016-01-01	0.0158863	0.22054	0	0	62.5	258.893	CDK2
Serotonergic synapse	1/113	0.107183	0.943214	0	0	8.84956	19.763	CYP2C8		Estrogen metabolism WP697	2018-01-01	0.0178552	0.24079	0	0	55.5556	223.637	SULT1E1
Thyroid hormone signaling pathway	1/116	0.109874	0.940037	0	0	8.62069	19.0381	RXRA		Transcription factor regulation in adipogenesis WP3599	2022-01-01	0.0217817	0.285582	0	0	45.4545	173.94	RXRA
Cell cycle	1/124	0.117013	0.974055	0	0	8.06452	17.3022	CDK2		Methionine De Novo and Salvage Pathway WP3580	2022-01-01	0.0217817	0.277864	0	0	45.4545	173.94	MTAP
FoxO signaling pathway	1/132	0.124097	1	0	0	7.57576	15.8083	CDK2		Photodynamic therapy-induced NFE2L2 (NRF2) survival signaling WP3612	2024-01-01	0.0237393	0.294868	0	0	41.6667	155.859	GSTP1
Estrogen signaling pathway	1/137	0.128497	1	0	0	7.29927	14.977	PGR		PPAR Alpha Pathway WP2878	2026-01-01	0.0256933	0.310954	0	0	38.4615	140.828	RXRA
Measles	1/138	0.129375	0.996188	0	0	7.24638	14.8191	CDK2		Wnt/beta-catenin Signaling Pathway in Leukemia WP3658	2026-01-01	0.0256933	0.303181	0	0	38.4615	140.828	PPARD
Fluid shear stress and atherosclerosis	1/139	0.130252	0.978476	0	0	7.19424	14.6639	GSTP1		Photodynamic therapy-induced unfolded protein response WP3613	2027-01-01	0.0266688	0.307017	0	0	37.037	134.232	SULT1E1
Breast cancer	1/147	0.137235	1	0	0	6.80272	13.5106	PGR		Ethanol effects on histone modifications WP3996	1931-01-01	0.0305619	0.343457	0	0	32.2581	112.516	HDAC8
Non-alcoholic fatty liver disease (NAFLD)	1/149	0.138972	0.99543	0	0	6.71141	13.2448	RXRA		Initiation of transcription and translation elongation at the HIV-1 LTR WP3414	1932-01-01	0.0315328	0.346127	0	0	31.25	108.023	HDAC8
Cushing syndrome	1/155	0.144165	1	0	0	6.45161	12.4955	CDK2		Mammary gland development pathway - Pregnancy and lactation (Stage 3 of 4) WP2817	1932-01-01	0.0315328	0.338261	0	0	31.25	108.023	PGR
Wnt signaling pathway	1/158	0.14675	1	0	0	6.32911	12.1457	PPARD		Prion disease pathway WP3995	1933-01-01	0.0325028	0.340918	0	0	30.303	103.831	RXRA
Cellular senescence	1/160	0.148469	0.994098	0	0	6.25	11.9211	CDK2		ATM Signaling Pathway WP2516	1940-01-01	0.0392671	0.402915	0	0	25	80.9342	CDK2
Hepatitis B	1/163	0.151042	0.989807	0	0	6.13497	11.5963	CDK2		DNA Replication WP466	1942-01-01	0.0411915	0.413668	0	0	23.8095	75.941	CDK2
Hepatocellular carcinoma	1/168	0.155313	0.996595	0	0	5.95238	11.0852	GSTP1		Integrated Cancer Pathway WP1971	1944-01-01	0.0431123	0.423937	0	0	22.7273	71.4534	CDK2
Tuberculosis	1/179	0.164639	1	0	0	5.58659	10.0782	VDR		Aryl Hydrocarbon Receptor WP2586	1946-01-01	0.0450293	0.433752	0	0	21.7391	67.4009	CDK2
Alcoholism	1/180	0.165482	1	0	0	5.55556	9.99386	HDAC8		Rett syndrome causing genes WP4312	1948-01-01	0.0469428	0.44314	0	0	20.8333	63.7255	HDAC8
Transcriptional misregulation in cancer	1/186	0.170522	1	0	0	5.37634	9.51016	RXRA		Exercise-induced Circadian Regulation WP410	1948-01-01	0.0469428	0.434451	0	0	20.8333	63.7255	GSTP1
Epstein-Barr virus infection	1/201	0.182997	1	0	0	4.97512	8.44917	CDK2		Hematopoietic Stem Cell Differentiation WP2849	1955-01-01	0.0536111	0.486624	0	0	18.1818	53.2	SEC14L2
Human T-cell leukemia virus 1 infection	1/219	0.197732	1	0	0	4.56621	7.40111	CDK2		Oxidation by Cytochrome P450 WP43	1961-01-01	0.0592916	0.52803	0	0	16.3934	46.3162	CYP2C8
Human papillomavirus infection	1/330	0.283166	1	0	0	3.0303	3.8234	CDK2		G1 to S cell cycle control WP45	1964-01-01	0.0621196	0.542971	0	0	15.625	43.4171	CDK2
										Oncostatin M Signaling Pathway WP2374	1965-01-01	0.0630605	0.541174	0	0	15.3846	42.5179	CDK2
										Non-small cell lung cancer WP4255	1966-01-01	0.0640005	0.539433	0	0	15.1515	41.6495	RXRA
										Human Thyroid Stimulating Hormone (TSH) signaling pathway WP2032	1966-01-01	0.0640005	0.529969	0	0	15.1515	41.6495	CDK2
										DNA Damage Response WP707	1968-01-01	0.0658778	0.536109	0	0	14.7059	39.9993	CDK2
										miRNA Regulation of DNA Damage Response WP1530	1971-01-01	0.068687	0.549496	0	0	14.0845	37.7211	CDK2
										DNA IR-damage and cellular response via ATR WP4016	1980-01-01	0.0770667	0.606258	0	0	12.5	32.0386	CDK2
										Signaling Pathways in Glioblastoma WP2261	1982-01-01	0.0789191	0.610653	0	0	12.1951	30.9675	CDK2
										Retinoblastoma Gene in Cancer WP2446	1987-01-01	0.0835346	0.635941	0	0	11.4943	28.5344	CDK2
										Amino Acid metabolism WP3925	1991-01-01	0.0872112	0.653392	0	0	10.989	26.8068	ADH5
										Corticotropin-releasing hormone signaling pathway WP2355	1993-01-01	0.0890443	0.656701	0	0	10.7527	26.0067	SULT2A1
										Neural Crest Differentiation WP2064	1/101	0.0963415	0.699588	0	0	9.90099	23.1669	HDAC8
										Wnt Signaling Pathway and Pluripotency WP399	1/102	0.0972498	0.695483	0	0	9.80392	22.8478	PPARD
										Spinal Cord Injury WP2431	1/118	0.111664	0.78665	0	0	8.47458	18.5785	CDK2
										Cell Cycle WP179	1/120	0.113451	0.787481	0	0	8.33333	18.1366	CDK2
										Angiopoietin Like Protein 8 Regulatory Pathway WP3915	1/132	0.124097	0.848898	0	0	7.57576	15.8083	RXRA
										Ectoderm Differentiation WP2858	1/138	0.129375	0.872357	0	0	7.24638	14.8191	PPARD
										Integrated Breast Cancer Pathway WP1984	1/151	0.140707	0.935401	0	0	6.62252	12.9873	CDK2
										Breast cancer pathway WP4262	1/154	0.143302	0.939421	0	0	6.49351	12.6156	PGR
										Nonalcoholic fatty liver disease WP4396	1/155	0.144165	0.932135	0	0	6.45161	12.4955	RXRA
										VEGFA-VEGFR2 Signaling Pathway WP3888	1/236	0.211416	1	0	0	4.23729	6.58444	CYP2C8
										PI3K-Akt Signaling Pathway WP4172	1/340	0.290423	1	0	0	2.94118	3.63652	CDK2
