# Supplementary material for: Comprehensive computational target fishing approach to identify Xanthorrhizol putative targets
Source: Sci Rep. 2021 Jan 15;11:1594. doi: 10.1038/s41598-021-81026-9 (PMC7810825; doi:10.1038/s41598-021-81026-9)
Supplement: Supplementary file 4 — Supplementary Information 4. [file 41598_2021_81026_MOESM4_ESM.xlsx]

## Sheet: Biologial Processes
Comprehensive Computational Target Fishing approach to identify Xanthorrhizol putative targets Muhammad Shahid,a, Ahmad Azfaralariff,a, Douglas Law,a, Ahmed abdulkareem najm,a, Siti Aisyah Sanusi,a, Seng Joe Lim,a,b, Yew Hoong Cheah,c, Shazrul Fazry,a,b,d*, a,Department of Food Sciences, Faculty of Science and Technology, Universiti Kebangsaan Malaysia, 43600 Bangi, Selangor, Malaysia. b,Innovati…
Gene ontology and KEGG pathway data
Category	Term	Count	%	PValue	Genes	List Total	Pop Hits	Pop Total	Fold Enrichment	Bonferroni	Benjamini	FDR
GOTERM_BP_ALL	GO:0006629~lipid metabolic process	14	0.536604	7.88267e-11	RBP4, PPARD, SULT2A1, CYP2C8, RXRA, ADH5, TTPA, SEC14L2, NR1H2, VDR, HSD11B1, SULT1E1, AKR1C1, GSTP1	20	1330	16792	8.83789	1.03657e-07	1.03657e-07	1.28887e-07
GOTERM_BP_ALL	GO:0008202~steroid metabolic process	9	0.34496	3.1109e-10	VDR, PPARD, SULT2A1, CYP2C8, RXRA, HSD11B1, SULT1E1, SEC14L2, AKR1C1	20	276	16792	27.3783	4.09083e-07	2.04541e-07	5.08655e-07
GOTERM_BP_ALL	GO:0044281~small molecule metabolic process	14	0.536604	9.33116e-09	RBP4, PPARD, SULT2A1, CYP2C8, RXRA, ADH5, TTPA, SEC14L2, NR1H2, VDR, MTAP, SULT1E1, AKR1C1, GSTP1	20	1951	16792	6.02481	1.22704e-05	4.09015e-06	1.52571e-05
GOTERM_BP_ALL	GO:0033993~response to lipid	9	0.34496	2.09015e-06	PGR, NR1H2, VDR, RBP4, PPARD, RXRA, ADH5, MTAP, GSTP1	20	860	16792	8.78651	0.00274477	0.000686901	0.00341749
GOTERM_BP_ALL	GO:1901615~organic hydroxy compound metabolic process	7	0.268302	4.23244e-06	VDR, RBP4, PPARD, RXRA, ADH5, TTPA, SEC14L2	20	410	16792	14.3346	0.00555021	0.00111251	0.00692013
GOTERM_BP_ALL	GO:0071383~cellular response to steroid hormone stimulus	6	0.229973	5.76352e-06	PGR, NR1H2, VDR, PPARD, RXRA, GSTP1	20	241	16792	20.9029	0.0075504	0.00126238	0.00942337
GOTERM_BP_ALL	GO:0044710~single-organism metabolic process	15	0.574933	7.55095e-06	RBP4, PPARD, SULT2A1, CYP2C8, RXRA, ADH5, TTPA, SEC14L2, NR1H2, VDR, HSD11B1, MTAP, SULT1E1, AKR1C1, GSTP1	20	4063	16792	3.09968	0.0098804	0.0014175	0.0123457
GOTERM_BP_ALL	GO:0006066~alcohol metabolic process	6	0.229973	1.23601e-05	VDR, RBP4, PPARD, RXRA, ADH5, SEC14L2	20	282	16792	17.8638	0.0161223	0.00202964	0.0202078
GOTERM_BP_ALL	GO:0007586~digestion	5	0.191644	2.96023e-05	NR1H2, VDR, RBP4, SULT2A1, AKR1C1	20	163	16792	25.7546	0.0381797	0.00431595	0.048391
GOTERM_BP_ALL	GO:0006367~transcription initiation from RNA polymerase II promoter	5	0.191644	3.8227e-05	PGR, NR1H2, VDR, PPARD, RXRA	20	174	16792	24.1264	0.0490269	0.00501433	0.0624857
GOTERM_BP_ALL	GO:0032870~cellular response to hormone stimulus	7	0.268302	4.28713e-05	PGR, NR1H2, VDR, PPARD, RXRA, GSTP1, AKR1C1	20	616	16792	9.54091	0.0548172	0.00511207	0.0700747
GOTERM_BP_ALL	GO:0043401~steroid hormone mediated signaling pathway	5	0.191644	4.36415e-05	PGR, NR1H2, VDR, PPARD, RXRA	20	180	16792	23.3222	0.0557741	0.00477107	0.0713332
GOTERM_BP_ALL	GO:0048545~response to steroid hormone	6	0.229973	5.23902e-05	PGR, NR1H2, VDR, PPARD, RXRA, GSTP1	20	381	16792	13.222	0.0665752	0.00528559	0.0856275
GOTERM_BP_ALL	GO:0044255~cellular lipid metabolic process	8	0.306631	9.08836e-05	NR1H2, RBP4, PPARD, CYP2C8, RXRA, ADH5, GSTP1, AKR1C1	20	1043	16792	6.43988	0.112651	0.00850062	0.148498
GOTERM_BP_ALL	GO:0009755~hormone-mediated signaling pathway	5	0.191644	9.68984e-05	PGR, NR1H2, VDR, PPARD, RXRA	20	221	16792	18.9955	0.119643	0.00845919	0.158318
GOTERM_BP_ALL	GO:1901700~response to oxygen-containing compound	9	0.34496	0.000104053	VDR, RBP4, PPARD, RXRA, ADH5, MTAP, GSTP1, AKR1C1, CDK2	20	1466	16792	5.15443	0.127888	0.00851585	0.169999
GOTERM_BP_ALL	GO:0006352~DNA-templated transcription, initiation	5	0.191644	0.000114972	PGR, NR1H2, VDR, PPARD, RXRA	20	231	16792	18.1732	0.140322	0.00885451	0.187822
GOTERM_BP_ALL	GO:0022600~digestive system process	4	0.153315	0.000118445	NR1H2, VDR, RBP4, AKR1C1	20	86	16792	39.0512	0.14424	0.00861626	0.193491
GOTERM_BP_ALL	GO:0001523~retinoid metabolic process	4	0.153315	0.000131154	RBP4, PPARD, ADH5, AKR1C1	20	89	16792	37.7348	0.158424	0.00903675	0.214231
GOTERM_BP_ALL	GO:0016101~diterpenoid metabolic process	4	0.153315	0.000164187	RBP4, PPARD, ADH5, AKR1C1	20	96	16792	34.9833	0.194203	0.0107381	0.26812
GOTERM_BP_ALL	GO:0071396~cellular response to lipid	6	0.229973	0.000205085	PGR, NR1H2, VDR, PPARD, RXRA, GSTP1	20	509	16792	9.89705	0.236403	0.0127614	0.334803
GOTERM_BP_ALL	GO:0019752~carboxylic acid metabolic process	7	0.268302	0.000217296	NR1H2, PPARD, SULT2A1, CYP2C8, MTAP, GSTP1, AKR1C1	20	826	16792	7.11525	0.248569	0.0129058	0.354704
GOTERM_BP_ALL	GO:0006721~terpenoid metabolic process	4	0.153315	0.00022011	RBP4, PPARD, ADH5, AKR1C1	20	106	16792	31.683	0.251344	0.0125071	0.359289
GOTERM_BP_ALL	GO:0043436~oxoacid metabolic process	7	0.268302	0.000224563	NR1H2, PPARD, SULT2A1, CYP2C8, MTAP, GSTP1, AKR1C1	20	831	16792	7.07244	0.255717	0.0122302	0.366545
GOTERM_BP_ALL	GO:0071407~cellular response to organic cyclic compound	6	0.229973	0.000226554	PGR, NR1H2, VDR, PPARD, RXRA, GSTP1	20	520	16792	9.68769	0.257663	0.0118473	0.369789
GOTERM_BP_ALL	GO:0009725~response to hormone	7	0.268302	0.000260524	PGR, NR1H2, VDR, PPARD, RXRA, GSTP1, AKR1C1	20	854	16792	6.88197	0.290102	0.0130918	0.425125
GOTERM_BP_ALL	GO:0032787~monocarboxylic acid metabolic process	6	0.229973	0.000316835	NR1H2, PPARD, SULT2A1, CYP2C8, GSTP1, AKR1C1	20	559	16792	9.01181	0.340784	0.015315	0.516792
GOTERM_BP_ALL	GO:0014070~response to organic cyclic compound	7	0.268302	0.000358768	PGR, NR1H2, VDR, PPARD, RXRA, MTAP, GSTP1	20	906	16792	6.48698	0.376162	0.0167111	0.585
GOTERM_BP_ALL	GO:0006082~organic acid metabolic process	7	0.268302	0.000360909	NR1H2, PPARD, SULT2A1, CYP2C8, MTAP, GSTP1, AKR1C1	20	907	16792	6.47982	0.377917	0.0162351	0.588482
GOTERM_BP_ALL	GO:0006869~lipid transport	5	0.191644	0.000363444	NR1H2, RBP4, PPARD, RXRA, AKR1C1	20	312	16792	13.4551	0.379987	0.0158076	0.592603
GOTERM_BP_ALL	GO:0006720~isoprenoid metabolic process	4	0.153315	0.000383411	RBP4, PPARD, ADH5, AKR1C1	20	128	16792	26.2375	0.396061	0.0161356	0.625064
GOTERM_BP_ALL	GO:0042221~response to chemical	13	0.498275	0.000395784	RBP4, PPARD, CYP2C8, RXRA, ADH5, TTPA, CDK2, NR1H2, PGR, VDR, MTAP, AKR1C1, GSTP1	20	4117	16792	2.65115	0.405811	0.0161359	0.645174
GOTERM_BP_ALL	GO:0006766~vitamin metabolic process	4	0.153315	0.000419591	VDR, PPARD, RXRA, TTPA	20	132	16792	25.4424	0.424133	0.0165845	0.683858
GOTERM_BP_ALL	GO:0044711~single-organism biosynthetic process	8	0.306631	0.000433775	NR1H2, VDR, RBP4, PPARD, HSD11B1, MTAP, SEC14L2, GSTP1	20	1340	16792	5.01254	0.434778	0.0166405	0.706897
GOTERM_BP_ALL	GO:0065008~regulation of biological quality	12	0.459946	0.000508052	NR1H2, VDR, RBP4, PPARD, PROCR, RXRA, ADH5, TTPA, SULT1E1, HDAC8, GSTP1, AKR1C1	20	3548	16792	2.83968	0.4874	0.018912	0.827472
GOTERM_BP_ALL	GO:0010876~lipid localization	5	0.191644	0.000514385	NR1H2, RBP4, PPARD, RXRA, AKR1C1	20	342	16792	12.2749	0.491653	0.0186187	0.837746
GOTERM_BP_ALL	GO:0001893~maternal placenta development	3	0.114987	0.000517762	VDR, PPARD, RXRA	20	30	16792	83.96	0.493906	0.0182379	0.843223
GOTERM_BP_ALL	GO:0001890~placenta development	4	0.153315	0.000552164	VDR, PPARD, RXRA, TTPA	20	145	16792	23.1614	0.516303	0.0189316	0.899014
GOTERM_BP_ALL	GO:0033002~muscle cell proliferation	4	0.153315	0.000670565	RBP4, PPARD, RXRA, GSTP1	20	155	16792	21.6671	0.586083	0.0223638	1.0908
GOTERM_BP_ALL	GO:0007584~response to nutrient	4	0.153315	0.000891787	VDR, PPARD, TTPA, GSTP1	20	171	16792	19.6398	0.690632	0.0289046	1.4482
GOTERM_BP_ALL	GO:0006775~fat-soluble vitamin metabolic process	3	0.114987	0.00101655	VDR, PPARD, TTPA	20	42	16792	59.9714	0.737485	0.0320943	1.64923
GOTERM_BP_ALL	GO:0048608~reproductive structure development	5	0.191644	0.00109023	VDR, RBP4, PPARD, RXRA, TTPA	20	418	16792	10.0431	0.761751	0.0335766	1.76777
GOTERM_BP_ALL	GO:1901360~organic cyclic compound metabolic process	15	0.574933	0.00112752	PPARD, SULT2A1, CYP2C8, RXRA, TTPA, SEC14L2, CDK2, NR1H2, PGR, VDR, HSD11B1, MTAP, SULT1E1, HDAC8, AKR1C1	20	6149	16792	2.04814	0.773165	0.0339124	1.82772
GOTERM_BP_ALL	GO:0061458~reproductive system development	5	0.191644	0.00113942	VDR, RBP4, PPARD, RXRA, TTPA	20	423	16792	9.92435	0.77669	0.0334987	1.84684
GOTERM_BP_ALL	GO:0015850~organic hydroxy compound transport	4	0.153315	0.00130278	NR1H2, RBP4, RXRA, AKR1C1	20	195	16792	17.2226	0.819906	0.0373786	2.10898
GOTERM_BP_ALL	GO:0071495~cellular response to endogenous stimulus	7	0.268302	0.00148735	PGR, NR1H2, VDR, PPARD, RXRA, GSTP1, AKR1C1	20	1185	16792	4.95966	0.858765	0.041658	2.40437
GOTERM_BP_ALL	GO:0014855~striated muscle cell proliferation	3	0.114987	0.00155504	RBP4, PPARD, RXRA	20	52	16792	48.4385	0.87081	0.0426077	2.51249
GOTERM_BP_ALL	GO:0044283~small molecule biosynthetic process	5	0.191644	0.00192964	NR1H2, VDR, RBP4, MTAP, SEC14L2	20	488	16792	8.60246	0.921128	0.0515396	3.10881
GOTERM_BP_ALL	GO:0010033~response to organic substance	10	0.383289	0.00193369	PGR, NR1H2, VDR, RBP4, PPARD, RXRA, ADH5, MTAP, GSTP1, AKR1C1	20	2822	16792	2.97519	0.921548	0.0506181	3.11523
GOTERM_BP_ALL	GO:0060135~maternal process involved in female pregnancy	3	0.114987	0.0019971	VDR, PPARD, RXRA	20	59	16792	42.6915	0.927836	0.0512181	3.21584
GOTERM_BP_ALL	GO:1903508~positive regulation of nucleic acid-templated transcription	7	0.268302	0.00289262	PGR, NR1H2, VDR, PPARD, RXRA, SEC14L2, CDK2	20	1349	16792	4.35671	0.977837	0.0719711	4.62609
GOTERM_BP_ALL	GO:0045893~positive regulation of transcription, DNA-templated	7	0.268302	0.00289262	PGR, NR1H2, VDR, PPARD, RXRA, SEC14L2, CDK2	20	1349	16792	4.35671	0.977837	0.0719711	4.62609
GOTERM_BP_ALL	GO:0030522~intracellular receptor signaling pathway	4	0.153315	0.00299161	NR1H2, VDR, PPARD, RXRA	20	261	16792	12.8674	0.980549	0.0729676	4.78079
GOTERM_BP_ALL	GO:1902680~positive regulation of RNA biosynthetic process	7	0.268302	0.00311637	PGR, NR1H2, VDR, PPARD, RXRA, SEC14L2, CDK2	20	1369	16792	4.29306	0.9835	0.0745193	4.97541
GOTERM_BP_ALL	GO:0001101~response to acid chemical	4	0.153315	0.00357396	RBP4, RXRA, GSTP1, AKR1C1	20	278	16792	12.0806	0.990979	0.0834956	5.6861
GOTERM_BP_ALL	GO:0051254~positive regulation of RNA metabolic process	7	0.268302	0.00368096	PGR, NR1H2, VDR, PPARD, RXRA, SEC14L2, CDK2	20	1415	16792	4.1535	0.992167	0.0843956	5.85156
GOTERM_BP_ALL	GO:0033273~response to vitamin	3	0.114987	0.00418931	VDR, PPARD, GSTP1	20	86	16792	29.2884	0.995996	0.0938774	6.63394
GOTERM_BP_ALL	GO:0008610~lipid biosynthetic process	5	0.191644	0.00468878	NR1H2, VDR, PPARD, HSD11B1, SEC14L2	20	624	16792	6.72756	0.99793	0.102754	7.39669
GOTERM_BP_ALL	GO:0003006~developmental process involved in reproduction	5	0.191644	0.0050172	VDR, RBP4, PPARD, RXRA, TTPA	20	636	16792	6.60063	0.998659	0.107776	7.89505
GOTERM_BP_ALL	GO:0048878~chemical homeostasis	6	0.229973	0.00524605	NR1H2, VDR, RBP4, TTPA, GSTP1, AKR1C1	20	1049	16792	4.80229	0.999009	0.110622	8.24082
GOTERM_BP_ALL	GO:0006805~xenobiotic metabolic process	3	0.114987	0.00540402	CYP2C8, GSTP1, AKR1C1	20	98	16792	25.702	0.999196	0.111979	8.47879
GOTERM_BP_ALL	GO:0070887~cellular response to chemical stimulus	9	0.34496	0.00557042	PGR, NR1H2, VDR, PPARD, CYP2C8, RXRA, GSTP1, AKR1C1, CDK2	20	2648	16792	2.85363	0.999355	0.113451	8.72883
GOTERM_BP_ALL	GO:0009719~response to endogenous stimulus	7	0.268302	0.0057538	PGR, NR1H2, VDR, PPARD, RXRA, GSTP1, AKR1C1	20	1548	16792	3.79664	0.999494	0.115196	9.00364
GOTERM_BP_ALL	GO:0071466~cellular response to xenobiotic stimulus	3	0.114987	0.00595246	CYP2C8, GSTP1, AKR1C1	20	103	16792	24.4544	0.999611	0.117165	9.30047
GOTERM_BP_ALL	GO:0034754~cellular hormone metabolic process	3	0.114987	0.00640886	RBP4, SULT1E1, AKR1C1	20	107	16792	23.5402	0.999787	0.123752	9.97897
GOTERM_BP_ALL	GO:0010557~positive regulation of macromolecule biosynthetic process	7	0.268302	0.00670384	PGR, NR1H2, VDR, PPARD, RXRA, SEC14L2, CDK2	20	1597	16792	3.68015	0.999856	0.127228	10.415
GOTERM_BP_ALL	GO:0009410~response to xenobiotic stimulus	3	0.114987	0.0068808	CYP2C8, GSTP1, AKR1C1	20	111	16792	22.6919	0.999886	0.128525	10.6756
GOTERM_BP_ALL	GO:0044238~primary metabolic process	18	0.68992	0.00690219	RBP4, PPARD, SULT2A1, CYP2C8, RXRA, TTPA, ADH5, SEC14L2, CDK2, PGR, NR1H2, VDR, HSD11B1, MTAP, SULT1E1, HDAC8, AKR1C1, GSTP1	20	10243	16792	1.47543	0.999889	0.127103	10.707
GOTERM_BP_ALL	GO:0008203~cholesterol metabolic process	3	0.114987	0.00736814	PPARD, RXRA, SEC14L2	20	115	16792	21.9026	0.99994	0.133258	11.3896
GOTERM_BP_ALL	GO:0006631~fatty acid metabolic process	4	0.153315	0.00767867	NR1H2, PPARD, CYP2C8, GSTP1	20	366	16792	9.17596	0.99996	0.136624	11.8417
GOTERM_BP_ALL	GO:0042592~homeostatic process	7	0.268302	0.0077433	NR1H2, VDR, RBP4, TTPA, HDAC8, GSTP1, AKR1C1	20	1645	16792	3.57277	0.999964	0.135868	11.9356
GOTERM_BP_ALL	GO:0045935~positive regulation of nucleobase-containing compound metabolic process	7	0.268302	0.0080443	PGR, NR1H2, VDR, PPARD, RXRA, SEC14L2, CDK2	20	1658	16792	3.54475	0.999976	0.138941	12.3714
GOTERM_BP_ALL	GO:1902652~secondary alcohol metabolic process	3	0.114987	0.00812776	PPARD, RXRA, SEC14L2	20	121	16792	20.8165	0.999978	0.138475	12.4918
GOTERM_BP_ALL	GO:0000122~negative regulation of transcription from RNA polymerase II promoter	5	0.191644	0.00886474	NR1H2, VDR, PPARD, RXRA, HDAC8	20	748	16792	5.6123	0.999992	0.148196	13.5489
GOTERM_BP_ALL	GO:0010628~positive regulation of gene expression	7	0.268302	0.00887243	PGR, NR1H2, VDR, PPARD, RXRA, SEC14L2, CDK2	20	1692	16792	3.47352	0.999992	0.146465	13.5599
GOTERM_BP_ALL	GO:0046890~regulation of lipid biosynthetic process	3	0.114987	0.00905682	NR1H2, VDR, SEC14L2	20	128	16792	19.6781	0.999994	0.147447	13.8224
GOTERM_BP_ALL	GO:0016125~sterol metabolic process	3	0.114987	0.00919327	PPARD, RXRA, SEC14L2	20	129	16792	19.5256	0.999995	0.147689	14.0163
GOTERM_BP_ALL	GO:0031328~positive regulation of cellular biosynthetic process	7	0.268302	0.0098433	PGR, NR1H2, VDR, PPARD, RXRA, SEC14L2, CDK2	20	1729	16792	3.39919	0.999998	0.155437	14.934
GOTERM_BP_ALL	GO:0031667~response to nutrient levels	4	0.153315	0.0100586	VDR, PPARD, TTPA, GSTP1	20	404	16792	8.31287	0.999998	0.156703	15.2359
GOTERM_BP_ALL	GO:0044702~single organism reproductive process	6	0.229973	0.0102587	VDR, RBP4, PPARD, RXRA, TTPA, CDK2	20	1231	16792	4.09228	0.999999	0.157722	15.5157
GOTERM_BP_ALL	GO:0015718~monocarboxylic acid transport	3	0.114987	0.010318	PPARD, RXRA, AKR1C1	20	137	16792	18.3854	0.999999	0.156743	15.5984
GOTERM_BP_ALL	GO:0010605~negative regulation of macromolecule metabolic process	8	0.306631	0.0106441	PGR, NR1H2, VDR, PPARD, RXRA, HDAC8, GSTP1, CDK2	20	2326	16792	2.8877	0.999999	0.159476	16.052
GOTERM_BP_ALL	GO:0009891~positive regulation of biosynthetic process	7	0.268302	0.010715	PGR, NR1H2, VDR, PPARD, RXRA, SEC14L2, CDK2	20	1760	16792	3.33932	0.999999	0.158659	16.1502
GOTERM_BP_ALL	GO:0051173~positive regulation of nitrogen compound metabolic process	7	0.268302	0.0109194	PGR, NR1H2, VDR, PPARD, RXRA, SEC14L2, CDK2	20	1767	16792	3.32609	0.999999	0.159662	16.433
GOTERM_BP_ALL	GO:0051179~localization	13	0.498275	0.0113127	RBP4, PPARD, KIF11, RXRA, TTPA, SEC14L2, CDK2, NR1H2, VDR, PROCR, HDAC8, AKR1C1, GSTP1	20	5872	16792	1.85879	1	0.163148	16.9748
GOTERM_BP_ALL	GO:0006694~steroid biosynthetic process	3	0.114987	0.0116529	VDR, HSD11B1, SEC14L2	20	146	16792	17.2521	1	0.165845	17.4406
GOTERM_BP_ALL	GO:0009991~response to extracellular stimulus	4	0.153315	0.0122879	VDR, PPARD, TTPA, GSTP1	20	435	16792	7.72046	1	0.172258	18.3036
GOTERM_BP_ALL	GO:1901657~glycosyl compound metabolic process	4	0.153315	0.0122879	SULT2A1, MTAP, SULT1E1, AKR1C1	20	435	16792	7.72046	1	0.172258	18.3036
GOTERM_BP_ALL	GO:0031348~negative regulation of defense response	3	0.114987	0.0129001	NR1H2, PPARD, GSTP1	20	154	16792	16.3558	1	0.178196	19.1277
GOTERM_BP_ALL	GO:0071704~organic substance metabolic process	18	0.68992	0.0129336	RBP4, PPARD, SULT2A1, CYP2C8, RXRA, TTPA, ADH5, SEC14L2, CDK2, PGR, NR1H2, VDR, HSD11B1, MTAP, SULT1E1, HDAC8, AKR1C1, GSTP1	20	10707	16792	1.41149	1	0.176778	19.1725
GOTERM_BP_ALL	GO:0044699~single-organism process	20	0.766577	0.013266	RBP4, PPARD, KIF11, SULT2A1, CYP2C8, RXRA, TTPA, ADH5, SEC14L2, CDK2, PGR, NR1H2, VDR, PROCR, HSD11B1, MTAP, SULT1E1, HDAC8, AKR1C1, GSTP1	20	13377	16792	1.25529	1	0.179073	19.6164
GOTERM_BP_ALL	GO:0010817~regulation of hormone levels	4	0.153315	0.0155575	RBP4, PPARD, SULT1E1, AKR1C1	20	475	16792	7.07032	1	0.204751	22.615
GOTERM_BP_ALL	GO:0022414~reproductive process	6	0.229973	0.0159976	VDR, RBP4, PPARD, RXRA, TTPA, CDK2	20	1373	16792	3.66905	1	0.20788	23.1786
GOTERM_BP_ALL	GO:0000003~reproduction	6	0.229973	0.0160913	VDR, RBP4, PPARD, RXRA, TTPA, CDK2	20	1375	16792	3.66371	1	0.206952	23.2982
GOTERM_BP_ALL	GO:0009892~negative regulation of metabolic process	8	0.306631	0.016383	PGR, NR1H2, VDR, PPARD, RXRA, HDAC8, GSTP1, CDK2	20	2522	16792	2.66328	1	0.208299	23.6692
GOTERM_BP_ALL	GO:1901701~cellular response to oxygen-containing compound	5	0.191644	0.0174199	VDR, PPARD, GSTP1, AKR1C1, CDK2	20	912	16792	4.60307	1	0.217954	24.9743
GOTERM_BP_ALL	GO:0042445~hormone metabolic process	3	0.114987	0.0175174	RBP4, SULT1E1, AKR1C1	20	181	16792	13.916	1	0.217003	25.0958
GOTERM_BP_ALL	GO:0048519~negative regulation of biological process	11	0.421617	0.0178898	PGR, NR1H2, VDR, RBP4, PPARD, PROCR, RXRA, TTPA, HDAC8, GSTP1, CDK2	20	4623	16792	1.99775	1	0.219071	25.5587
GOTERM_BP_ALL	GO:0010558~negative regulation of macromolecule biosynthetic process	6	0.229973	0.0181995	NR1H2, VDR, PPARD, RXRA, HDAC8, GSTP1	20	1418	16792	3.55261	1	0.220418	25.9416
GOTERM_BP_ALL	GO:0007565~female pregnancy	3	0.114987	0.0186263	VDR, PPARD, RXRA	20	187	16792	13.4695	1	0.222982	26.4663
GOTERM_BP_ALL	GO:0051923~sulfation	2	0.0766577	0.0201823	SULT2A1, SULT1E1	20	18	16792	93.2889	1	0.237246	28.3495
GOTERM_BP_ALL	GO:0008152~metabolic process	18	0.68992	0.0206801	RBP4, PPARD, SULT2A1, CYP2C8, RXRA, TTPA, ADH5, SEC14L2, CDK2, PGR, NR1H2, VDR, HSD11B1, MTAP, SULT1E1, HDAC8, AKR1C1, GSTP1	20	11075	16792	1.36459	1	0.240272	28.9425
GOTERM_BP_ALL	GO:0014912~negative regulation of smooth muscle cell migration	2	0.0766577	0.0212921	PPARD, GSTP1	20	19	16792	88.3789	1	0.244377	29.6651
GOTERM_BP_ALL	GO:0010629~negative regulation of gene expression	6	0.229973	0.021847	PGR, NR1H2, VDR, PPARD, RXRA, HDAC8	20	1485	16792	3.39232	1	0.247818	30.3142
GOTERM_BP_ALL	GO:0055114~oxidation-reduction process	5	0.191644	0.0223413	PPARD, CYP2C8, HSD11B1, ADH5, AKR1C1	20	983	16792	4.2706	1	0.250587	30.8878
GOTERM_BP_ALL	GO:0046697~decidualization	2	0.0766577	0.0224008	VDR, PPARD	20	20	16792	83.96	1	0.249084	30.9565
GOTERM_BP_ALL	GO:0009890~negative regulation of biosynthetic process	6	0.229973	0.0229645	NR1H2, VDR, PPARD, RXRA, HDAC8, GSTP1	20	1504	16792	3.34947	1	0.252452	31.6047
GOTERM_BP_ALL	GO:0050427~3'-phosphoadenosine 5'-phosphosulfate metabolic process	2	0.0766577	0.0235082	SULT2A1, SULT1E1	20	21	16792	79.9619	1	0.255556	32.2243
GOTERM_BP_ALL	GO:0050714~positive regulation of protein secretion	3	0.114987	0.0239725	NR1H2, RBP4, PPARD	20	214	16792	11.7701	1	0.257851	32.7494
GOTERM_BP_ALL	GO:0044706~multi-multicellular organism process	3	0.114987	0.0241815	VDR, PPARD, RXRA	20	215	16792	11.7153	1	0.257736	32.9843
GOTERM_BP_ALL	GO:0034035~purine ribonucleoside bisphosphate metabolic process	2	0.0766577	0.0246145	SULT2A1, SULT1E1	20	22	16792	76.3273	1	0.259678	33.469
GOTERM_BP_ALL	GO:0044237~cellular metabolic process	17	0.651591	0.0266591	RBP4, PPARD, SULT2A1, CYP2C8, RXRA, TTPA, ADH5, SEC14L2, CDK2, PGR, NR1H2, VDR, MTAP, SULT1E1, HDAC8, AKR1C1, GSTP1	20	10202	16792	1.39906	1	0.276043	35.713
GOTERM_BP_ALL	GO:0071310~cellular response to organic substance	7	0.268302	0.0290867	PGR, NR1H2, VDR, PPARD, RXRA, GSTP1, AKR1C1	20	2186	16792	2.68856	1	0.295098	38.285
GOTERM_BP_ALL	GO:0031325~positive regulation of cellular metabolic process	8	0.306631	0.0300879	PGR, NR1H2, VDR, PPARD, RXRA, SEC14L2, GSTP1, CDK2	20	2839	16792	2.3659	1	0.301408	39.3174
GOTERM_BP_ALL	GO:0015721~bile acid and bile salt transport	2	0.0766577	0.0312273	RXRA, AKR1C1	20	28	16792	59.9714	1	0.308707	40.4725
GOTERM_BP_ALL	GO:0048384~retinoic acid receptor signaling pathway	2	0.0766577	0.0334221	NR1H2, RXRA	20	30	16792	55.9733	1	0.324374	42.6396
GOTERM_BP_ALL	GO:0045892~negative regulation of transcription, DNA-templated	5	0.191644	0.0350886	NR1H2, VDR, PPARD, RXRA, HDAC8	20	1130	16792	3.71504	1	0.335313	44.2355
GOTERM_BP_ALL	GO:0008285~negative regulation of cell proliferation	4	0.153315	0.0353856	VDR, RBP4, PPARD, GSTP1	20	651	16792	5.15883	1	0.335292	44.5155
GOTERM_BP_ALL	GO:0046483~heterocycle metabolic process	12	0.459946	0.0364671	PGR, NR1H2, VDR, PPARD, SULT2A1, RXRA, TTPA, MTAP, SULT1E1, SEC14L2, HDAC8, CDK2	20	5919	16792	1.70218	1	0.341325	45.5239
GOTERM_BP_ALL	GO:0043616~keratinocyte proliferation	2	0.0766577	0.0367054	VDR, PPARD	20	33	16792	50.8848	1	0.34081	45.7438
GOTERM_BP_ALL	GO:0045684~positive regulation of epidermis development	2	0.0766577	0.0367054	VDR, PPARD	20	33	16792	50.8848	1	0.34081	45.7438
GOTERM_BP_ALL	GO:0050892~intestinal absorption	2	0.0766577	0.0367054	VDR, AKR1C1	20	33	16792	50.8848	1	0.34081	45.7438
GOTERM_BP_ALL	GO:0044707~single-multicellular organism process	12	0.459946	0.0375656	NR1H2, VDR, RBP4, PPARD, SULT2A1, PROCR, RXRA, HSD11B1, ADH5, TTPA, GSTP1, AKR1C1	20	5943	16792	1.69531	1	0.344996	46.5306
GOTERM_BP_ALL	GO:1902930~regulation of alcohol biosynthetic process	2	0.0766577	0.0377975	VDR, SEC14L2	20	34	16792	49.3882	1	0.344416	46.7408
GOTERM_BP_ALL	GO:0046942~carboxylic acid transport	3	0.114987	0.0380453	PPARD, RXRA, AKR1C1	20	275	16792	9.15927	1	0.343963	46.9647
GOTERM_BP_ALL	GO:0031324~negative regulation of cellular metabolic process	7	0.268302	0.0395535	NR1H2, VDR, PPARD, RXRA, HDAC8, GSTP1, CDK2	20	2345	16792	2.50627	1	0.352732	48.308
GOTERM_BP_ALL	GO:1903507~negative regulation of nucleic acid-templated transcription	5	0.191644	0.0399213	NR1H2, VDR, PPARD, RXRA, HDAC8	20	1177	16792	3.56669	1	0.353094	48.6307
GOTERM_BP_ALL	GO:0033875~ribonucleoside bisphosphate metabolic process	2	0.0766577	0.0399782	SULT2A1, SULT1E1	20	36	16792	46.6444	1	0.351225	48.6805
GOTERM_BP_ALL	GO:0048662~negative regulation of smooth muscle cell proliferation	2	0.0766577	0.0399782	PPARD, GSTP1	20	36	16792	46.6444	1	0.351225	48.6805
GOTERM_BP_ALL	GO:0034032~purine nucleoside bisphosphate metabolic process	2	0.0766577	0.0399782	SULT2A1, SULT1E1	20	36	16792	46.6444	1	0.351225	48.6805
GOTERM_BP_ALL	GO:0033865~nucleoside bisphosphate metabolic process	2	0.0766577	0.0399782	SULT2A1, SULT1E1	20	36	16792	46.6444	1	0.351225	48.6805
GOTERM_BP_ALL	GO:0019216~regulation of lipid metabolic process	3	0.114987	0.041114	NR1H2, VDR, SEC14L2	20	287	16792	8.77631	1	0.357033	49.6643
GOTERM_BP_ALL	GO:1902679~negative regulation of RNA biosynthetic process	5	0.191644	0.0417616	NR1H2, VDR, PPARD, RXRA, HDAC8	20	1194	16792	3.51591	1	0.359309	50.2172
GOTERM_BP_ALL	GO:0009893~positive regulation of metabolic process	8	0.306631	0.0429677	PGR, NR1H2, VDR, PPARD, RXRA, SEC14L2, GSTP1, CDK2	20	3052	16792	2.20079	1	0.365389	51.232
GOTERM_BP_ALL	GO:0032496~response to lipopolysaccharide	3	0.114987	0.0450788	PPARD, ADH5, GSTP1	20	302	16792	8.3404	1	0.377416	52.9614
GOTERM_BP_ALL	GO:0060038~cardiac muscle cell proliferation	2	0.0766577	0.0454095	RBP4, RXRA	20	41	16792	40.9561	1	0.377327	53.2271
GOTERM_BP_ALL	GO:1901362~organic cyclic compound biosynthetic process	10	0.383289	0.045867	PGR, NR1H2, VDR, PPARD, RXRA, HSD11B1, MTAP, SEC14L2, HDAC8, CDK2	20	4535	16792	1.85138	1	0.378077	53.5922
GOTERM_BP_ALL	GO:0051253~negative regulation of RNA metabolic process	5	0.191644	0.0469883	NR1H2, VDR, PPARD, RXRA, HDAC8	20	1240	16792	3.38548	1	0.383143	54.476
GOTERM_BP_ALL	GO:0006366~transcription from RNA polymerase II promoter	6	0.229973	0.0474126	PGR, NR1H2, VDR, PPARD, RXRA, HDAC8	20	1820	16792	2.76791	1	0.383622	54.8063
GOTERM_BP_ALL	GO:0008206~bile acid metabolic process	2	0.0766577	0.0475738	SULT2A1, AKR1C1	20	43	16792	39.0512	1	0.382409	54.9312
GOTERM_BP_ALL	GO:0001960~negative regulation of cytokine-mediated signaling pathway	2	0.0766577	0.0475738	NR1H2, GSTP1	20	43	16792	39.0512	1	0.382409	54.9312
GOTERM_BP_ALL	GO:1901135~carbohydrate derivative metabolic process	5	0.191644	0.0478155	PPARD, SULT2A1, MTAP, SULT1E1, AKR1C1	20	1247	16792	3.36648	1	0.381726	55.1178
GOTERM_BP_ALL	GO:0006357~regulation of transcription from RNA polymerase II promoter	6	0.229973	0.0488634	PGR, NR1H2, VDR, PPARD, RXRA, HDAC8	20	1835	16792	2.74529	1	0.386139	55.9186
GOTERM_BP_ALL	GO:0002237~response to molecule of bacterial origin	3	0.114987	0.0489042	PPARD, ADH5, GSTP1	20	316	16792	7.97089	1	0.384188	55.9495
GOTERM_BP_ALL	GO:0034308~primary alcohol metabolic process	2	0.0766577	0.0497335	RBP4, ADH5	20	45	16792	37.3156	1	0.387158	56.5734
GOTERM_BP_ALL	GO:0008283~cell proliferation	6	0.229973	0.0514429	VDR, RBP4, PPARD, RXRA, GSTP1, CDK2	20	1861	16792	2.70693	1	0.395442	57.8332
GOTERM_BP_ALL	GO:0060761~negative regulation of response to cytokine stimulus	2	0.0766577	0.0518886	NR1H2, GSTP1	20	47	16792	35.7277	1	0.39594	58.156
GOTERM_BP_ALL	GO:1903532~positive regulation of secretion by cell	3	0.114987	0.0519916	NR1H2, RBP4, PPARD	20	327	16792	7.70275	1	0.39438	58.2302
GOTERM_BP_ALL	GO:1901576~organic substance biosynthetic process	12	0.459946	0.0525751	PGR, NR1H2, VDR, RBP4, PPARD, RXRA, HSD11B1, MTAP, SEC14L2, HDAC8, GSTP1, CDK2	20	6227	16792	1.61799	1	0.395702	58.6486
GOTERM_BP_ALL	GO:0015711~organic anion transport	3	0.114987	0.0531317	PPARD, RXRA, AKR1C1	20	331	16792	7.60967	1	0.396846	59.044
GOTERM_BP_ALL	GO:0006810~transport	10	0.383289	0.0540371	NR1H2, VDR, RBP4, PPARD, KIF11, RXRA, TTPA, SEC14L2, AKR1C1, CDK2	20	4663	16792	1.80056	1	0.400011	59.6797
GOTERM_BP_ALL	GO:0007566~embryo implantation	2	0.0766577	0.054039	PPARD, RXRA	20	49	16792	34.2694	1	0.39789	59.6811
GOTERM_BP_ALL	GO:0044282~small molecule catabolic process	3	0.114987	0.0560216	PPARD, SULT2A1, ADH5	20	341	16792	7.38651	1	0.407168	61.0407
GOTERM_BP_ALL	GO:0050810~regulation of steroid biosynthetic process	2	0.0766577	0.0561848	VDR, SEC14L2	20	51	16792	32.9255	1	0.405967	61.1507
GOTERM_BP_ALL	GO:2000113~negative regulation of cellular macromolecule biosynthetic process	5	0.191644	0.0574684	NR1H2, VDR, PPARD, RXRA, HDAC8	20	1324	16792	3.17069	1	0.411072	62.0057
GOTERM_BP_ALL	GO:0014910~regulation of smooth muscle cell migration	2	0.0766577	0.058326	PPARD, GSTP1	20	53	16792	31.683	1	0.413723	62.567
GOTERM_BP_ALL	GO:0045600~positive regulation of fat cell differentiation	2	0.0766577	0.058326	PPARD, SULT1E1	20	53	16792	31.683	1	0.413723	62.567
GOTERM_BP_ALL	GO:0009058~biosynthetic process	12	0.459946	0.058353	PGR, NR1H2, VDR, RBP4, PPARD, RXRA, HSD11B1, MTAP, SEC14L2, HDAC8, GSTP1, CDK2	20	6320	16792	1.59418	1	0.411767	62.5845
GOTERM_BP_ALL	GO:0048522~positive regulation of cellular process	10	0.383289	0.0597145	PGR, NR1H2, VDR, RBP4, PPARD, RXRA, SULT1E1, SEC14L2, GSTP1, CDK2	20	4744	16792	1.76981	1	0.417123	63.4593
GOTERM_BP_ALL	GO:0051047~positive regulation of secretion	3	0.114987	0.0601604	NR1H2, RBP4, PPARD	20	355	16792	7.09521	1	0.417447	63.7416
GOTERM_BP_ALL	GO:0046128~purine ribonucleoside metabolic process	3	0.114987	0.0604601	SULT2A1, MTAP, SULT1E1	20	356	16792	7.07528	1	0.416983	63.9302
GOTERM_BP_ALL	GO:0042278~purine nucleoside metabolic process	3	0.114987	0.0613624	SULT2A1, MTAP, SULT1E1	20	359	16792	7.01616	1	0.419735	64.4924
GOTERM_BP_ALL	GO:0014909~smooth muscle cell migration	2	0.0766577	0.0625946	PPARD, GSTP1	20	57	16792	29.4596	1	0.424176	65.247
GOTERM_BP_ALL	GO:0051234~establishment of localization	10	0.383289	0.0631198	NR1H2, VDR, RBP4, PPARD, KIF11, RXRA, TTPA, SEC14L2, AKR1C1, CDK2	20	4790	16792	1.75282	1	0.424863	65.5639
GOTERM_BP_ALL	GO:0045934~negative regulation of nucleobase-containing compound metabolic process	5	0.191644	0.0638598	NR1H2, VDR, PPARD, RXRA, HDAC8	20	1371	16792	3.062	1	0.426652	66.006
GOTERM_BP_ALL	GO:0006790~sulfur compound metabolic process	3	0.114987	0.0653267	SULT2A1, SULT1E1, GSTP1	20	372	16792	6.77097	1	0.432125	66.8666
GOTERM_BP_ALL	GO:0006081~cellular aldehyde metabolic process	2	0.0766577	0.065784	ADH5, AKR1C1	20	60	16792	27.9867	1	0.432404	67.1306
GOTERM_BP_ALL	GO:0044712~single-organism catabolic process	4	0.153315	0.0659472	PPARD, SULT2A1, ADH5, MTAP	20	837	16792	4.01243	1	0.431201	67.2244
GOTERM_BP_ALL	GO:0051239~regulation of multicellular organismal process	7	0.268302	0.0670156	NR1H2, VDR, RBP4, PPARD, PROCR, RXRA, GSTP1	20	2659	16792	2.2103	1	0.434536	67.832
GOTERM_BP_ALL	GO:0003008~system process	6	0.229973	0.0683092	NR1H2, VDR, RBP4, PPARD, ADH5, AKR1C1	20	2014	16792	2.50129	1	0.438924	68.5536
GOTERM_BP_ALL	GO:0010556~regulation of macromolecule biosynthetic process	9	0.34496	0.0692014	PGR, NR1H2, VDR, PPARD, RXRA, SEC14L2, HDAC8, GSTP1, CDK2	20	4107	16792	1.83988	1	0.441281	69.0424
GOTERM_BP_ALL	GO:0009119~ribonucleoside metabolic process	3	0.114987	0.0693773	SULT2A1, MTAP, SULT1E1	20	385	16792	6.54234	1	0.440137	69.1379
GOTERM_BP_ALL	GO:0034641~cellular nitrogen compound metabolic process	12	0.459946	0.0712239	PGR, NR1H2, VDR, PPARD, SULT2A1, RXRA, MTAP, SULT1E1, SEC14L2, HDAC8, GSTP1, CDK2	20	6505	16792	1.54884	1	0.44703	70.1241
GOTERM_BP_ALL	GO:0050708~regulation of protein secretion	3	0.114987	0.0715931	NR1H2, RBP4, PPARD	20	392	16792	6.42551	1	0.446797	70.3177
GOTERM_BP_ALL	GO:0044765~single-organism transport	8	0.306631	0.0728479	NR1H2, VDR, RBP4, PPARD, RXRA, TTPA, AKR1C1, CDK2	20	3415	16792	1.96685	1	0.450737	70.9669
GOTERM_BP_ALL	GO:0055017~cardiac muscle tissue growth	2	0.0766577	0.073186	RBP4, RXRA	20	67	16792	25.0627	1	0.450344	71.1395
GOTERM_BP_ALL	GO:0014812~muscle cell migration	2	0.0766577	0.073186	PPARD, GSTP1	20	67	16792	25.0627	1	0.450344	71.1395
GOTERM_BP_ALL	GO:0045682~regulation of epidermis development	2	0.0766577	0.0742389	VDR, PPARD	20	68	16792	24.6941	1	0.453268	71.6709
GOTERM_BP_ALL	GO:0055092~sterol homeostasis	2	0.0766577	0.0742389	NR1H2, AKR1C1	20	68	16792	24.6941	1	0.453268	71.6709
GOTERM_BP_ALL	GO:0042632~cholesterol homeostasis	2	0.0766577	0.0742389	NR1H2, AKR1C1	20	68	16792	24.6941	1	0.453268	71.6709
GOTERM_BP_ALL	GO:0032024~positive regulation of insulin secretion	2	0.0766577	0.0752906	RBP4, PPARD	20	69	16792	24.3362	1	0.456143	72.1926
GOTERM_BP_ALL	GO:0006811~ion transport	5	0.191644	0.0766814	VDR, PPARD, RXRA, AKR1C1, CDK2	20	1458	16792	2.87929	1	0.460509	72.8686
GOTERM_BP_ALL	GO:0050896~response to stimulus	14	0.536604	0.0781759	RBP4, PPARD, CYP2C8, RXRA, ADH5, TTPA, CDK2, PGR, NR1H2, VDR, PROCR, MTAP, AKR1C1, GSTP1	20	8329	16792	1.41126	1	0.465261	73.5778
GOTERM_BP_ALL	GO:0009116~nucleoside metabolic process	3	0.114987	0.0783805	SULT2A1, MTAP, SULT1E1	20	413	16792	6.09879	1	0.464222	73.6735
GOTERM_BP_ALL	GO:0060419~heart growth	2	0.0766577	0.0784391	RBP4, RXRA	20	72	16792	23.3222	1	0.462545	73.7009
GOTERM_BP_ALL	GO:0044763~single-organism cellular process	18	0.68992	0.0792006	RBP4, PPARD, KIF11, SULT2A1, CYP2C8, RXRA, TTPA, ADH5, CDK2, PGR, NR1H2, VDR, PROCR, MTAP, SULT1E1, HDAC8, AKR1C1, GSTP1	20	12256	16792	1.23309	1	0.463984	74.054
GOTERM_BP_ALL	GO:0030301~cholesterol transport	2	0.0766577	0.0794863	NR1H2, AKR1C1	20	73	16792	23.0027	1	0.463323	74.1853
GOTERM_BP_ALL	GO:0006139~nucleobase-containing compound metabolic process	11	0.421617	0.0801021	PGR, NR1H2, VDR, PPARD, SULT2A1, RXRA, MTAP, SULT1E1, SEC14L2, HDAC8, CDK2	20	5794	16792	1.59399	1	0.464108	74.4662
GOTERM_BP_ALL	GO:0031327~negative regulation of cellular biosynthetic process	5	0.191644	0.0801252	NR1H2, VDR, PPARD, RXRA, HDAC8	20	1480	16792	2.83649	1	0.462316	74.4767
GOTERM_BP_ALL	GO:0015918~sterol transport	2	0.0766577	0.0815774	NR1H2, AKR1C1	20	75	16792	22.3893	1	0.4667	75.1276
GOTERM_BP_ALL	GO:0019218~regulation of steroid metabolic process	2	0.0766577	0.0826212	VDR, SEC14L2	20	76	16792	22.0947	1	0.469276	75.5858
GOTERM_BP_ALL	GO:0032941~secretion by tissue	2	0.0766577	0.083664	NR1H2, VDR	20	77	16792	21.8078	1	0.471811	76.0356
GOTERM_BP_ALL	GO:0051172~negative regulation of nitrogen compound metabolic process	5	0.191644	0.0842988	NR1H2, VDR, PPARD, RXRA, HDAC8	20	1506	16792	2.78752	1	0.472608	76.3056
GOTERM_BP_ALL	GO:0007098~centrosome cycle	2	0.0766577	0.0847056	KIF11, CDK2	20	78	16792	21.5282	1	0.472447	76.4771
GOTERM_BP_ALL	GO:0048523~negative regulation of cellular process	9	0.34496	0.0871911	NR1H2, VDR, RBP4, PPARD, RXRA, TTPA, HDAC8, GSTP1, CDK2	20	4300	16792	1.7573	1	0.480844	77.5001
GOTERM_BP_ALL	GO:0010604~positive regulation of macromolecule metabolic process	7	0.268302	0.0891554	PGR, NR1H2, VDR, PPARD, RXRA, SEC14L2, CDK2	20	2856	16792	2.05784	1	0.486951	78.2788
GOTERM_BP_ALL	GO:0045595~regulation of cell differentiation	5	0.191644	0.0905986	NR1H2, VDR, PPARD, TTPA, SULT1E1	20	1544	16792	2.71891	1	0.490868	78.8348
GOTERM_BP_ALL	GO:0009889~regulation of biosynthetic process	9	0.34496	0.091163	PGR, NR1H2, VDR, PPARD, RXRA, SEC14L2, HDAC8, GSTP1, CDK2	20	4339	16792	1.74151	1	0.491255	79.0485
GOTERM_BP_ALL	GO:0032880~regulation of protein localization	4	0.153315	0.0916599	NR1H2, RBP4, PPARD, HDAC8	20	962	16792	3.49106	1	0.491373	79.235
GOTERM_BP_ALL	GO:0042127~regulation of cell proliferation	5	0.191644	0.0919549	VDR, RBP4, PPARD, GSTP1, CDK2	20	1552	16792	2.7049	1	0.490699	79.345
GOTERM_BP_ALL	GO:0006355~regulation of transcription, DNA-templated	8	0.306631	0.0925809	PGR, NR1H2, VDR, PPARD, RXRA, SEC14L2, HDAC8, CDK2	20	3603	16792	1.86422	1	0.491324	79.5766
GOTERM_BP_ALL	GO:0006351~transcription, DNA-templated	8	0.306631	0.092807	PGR, NR1H2, VDR, PPARD, RXRA, SEC14L2, HDAC8, CDK2	20	3605	16792	1.86319	1	0.490391	79.6597
GOTERM_BP_ALL	GO:0007589~body fluid secretion	2	0.0766577	0.0929981	NR1H2, VDR	20	86	16792	19.5256	1	0.48933	79.7296
GOTERM_BP_ALL	GO:0034654~nucleobase-containing compound biosynthetic process	9	0.34496	0.0930349	PGR, NR1H2, VDR, PPARD, RXRA, MTAP, SEC14L2, HDAC8, CDK2	20	4357	16792	1.73431	1	0.487682	79.7431
GOTERM_BP_ALL	GO:1902578~single-organism localization	8	0.306631	0.0938286	NR1H2, VDR, RBP4, PPARD, RXRA, TTPA, AKR1C1, CDK2	20	3614	16792	1.85855	1	0.488961	80.0309
GOTERM_BP_ALL	GO:0051222~positive regulation of protein transport	3	0.114987	0.0942801	NR1H2, RBP4, PPARD	20	460	16792	5.47565	1	0.488919	80.193
GOTERM_BP_ALL	GO:1903506~regulation of nucleic acid-templated transcription	8	0.306631	0.0950865	PGR, NR1H2, VDR, PPARD, RXRA, SEC14L2, HDAC8, CDK2	20	3625	16792	1.85291	1	0.490228	80.4794
GOTERM_BP_ALL	GO:0006725~cellular aromatic compound metabolic process	11	0.421617	0.0954803	PGR, NR1H2, VDR, PPARD, SULT2A1, RXRA, MTAP, SULT1E1, SEC14L2, HDAC8, CDK2	20	5965	16792	1.5483	1	0.489964	80.6178
GOTERM_BP_ALL	GO:0090277~positive regulation of peptide hormone secretion	2	0.0766577	0.0960894	RBP4, PPARD	20	89	16792	18.8674	1	0.490514	80.8302
GOTERM_BP_ALL	GO:0006820~anion transport	3	0.114987	0.0970768	PPARD, RXRA, AKR1C1	20	468	16792	5.38205	1	0.492474	81.1697
GOTERM_BP_ALL	GO:0001676~long-chain fatty acid metabolic process	2	0.0766577	0.0971176	CYP2C8, GSTP1	20	90	16792	18.6578	1	0.490893	81.1836
GOTERM_BP_ALL	GO:2001141~regulation of RNA biosynthetic process	8	0.306631	0.0972838	PGR, NR1H2, VDR, PPARD, RXRA, SEC14L2, HDAC8, CDK2	20	3644	16792	1.84325	1	0.489789	81.2401
GOTERM_BP_ALL	GO:0009306~protein secretion	3	0.114987	0.0974282	NR1H2, RBP4, PPARD	20	469	16792	5.37058	1	0.488614	81.2891
GOTERM_BP_ALL	GO:0030154~cell differentiation	8	0.306631	0.0982182	NR1H2, VDR, PPARD, RXRA, TTPA, SULT1E1, GSTP1, AKR1C1	20	3652	16792	1.83921	1	0.48983	81.5551
GOTERM_BP_ALL	GO:0032269~negative regulation of cellular protein metabolic process	4	0.153315	0.0983977	NR1H2, HDAC8, GSTP1, CDK2	20	992	16792	3.38548	1	0.488795	81.6151
GOTERM_BP_ALL	GO:0018130~heterocycle biosynthetic process	9	0.34496	0.098798	PGR, NR1H2, VDR, PPARD, RXRA, MTAP, SEC14L2, HDAC8, CDK2	20	4411	16792	1.71308	1	0.488577	81.7481
GOTERM_BP_ALL	GO:0002793~positive regulation of peptide secretion	2	0.0766577	0.100196	RBP4, PPARD	20	93	16792	18.0559	1	0.491985	82.2055
GOTERM_BP_ALL	GO:0019438~aromatic compound biosynthetic process	9	0.34496	0.100218	PGR, NR1H2, VDR, PPARD, RXRA, MTAP, SEC14L2, HDAC8, CDK2	20	4424	16792	1.70805	1	0.490394	82.2128
GOTERM_BP_ALL	GO:0044248~cellular catabolic process	5	0.191644	0.103174	PPARD, SULT2A1, CYP2C8, ADH5, MTAP	20	1616	16792	2.59777	1	0.499308	83.1445
GOTERM_BP_ALL	GO:0051241~negative regulation of multicellular organismal process	4	0.153315	0.10417	RBP4, PPARD, PROCR, GSTP1	20	1017	16792	3.30226	1	0.501157	83.448
GOTERM_BP_ALL	GO:0048518~positive regulation of biological process	10	0.383289	0.108591	PGR, NR1H2, VDR, RBP4, PPARD, RXRA, SULT1E1, SEC14L2, GSTP1, CDK2	20	5285	16792	1.58865	1	0.514834	84.7342
GOTERM_BP_ALL	GO:0050878~regulation of body fluid levels	3	0.114987	0.109595	NR1H2, VDR, PROCR	20	503	16792	5.00755	1	0.516581	85.0127
GOTERM_BP_ALL	GO:0045944~positive regulation of transcription from RNA polymerase II promoter	4	0.153315	0.109843	PGR, NR1H2, VDR, RXRA	20	1041	16792	3.22613	1	0.515757	85.081
GOTERM_BP_ALL	GO:0006807~nitrogen compound metabolic process	12	0.459946	0.110154	PGR, NR1H2, VDR, PPARD, SULT2A1, RXRA, MTAP, SULT1E1, SEC14L2, HDAC8, GSTP1, CDK2	20	6948	16792	1.45009	1	0.51515	85.1661
GOTERM_BP_ALL	GO:0046165~alcohol biosynthetic process	2	0.0766577	0.110384	VDR, SEC14L2	20	103	16792	16.3029	1	0.514274	85.2285
GOTERM_BP_ALL	GO:0072329~monocarboxylic acid catabolic process	2	0.0766577	0.111397	PPARD, SULT2A1	20	104	16792	16.1462	1	0.516032	85.5011
GOTERM_BP_ALL	GO:0051252~regulation of RNA metabolic process	8	0.306631	0.111621	PGR, NR1H2, VDR, PPARD, RXRA, SEC14L2, HDAC8, CDK2	20	3762	16792	1.78543	1	0.515146	85.5609
GOTERM_BP_ALL	GO:0051248~negative regulation of protein metabolic process	4	0.153315	0.111762	NR1H2, HDAC8, GSTP1, CDK2	20	1049	16792	3.20153	1	0.513987	85.5983
GOTERM_BP_ALL	GO:0007507~heart development	3	0.114987	0.112517	RBP4, PPARD, RXRA	20	511	16792	4.92916	1	0.514873	85.797
GOTERM_BP_ALL	GO:0097659~nucleic acid-templated transcription	8	0.306631	0.112764	PGR, NR1H2, VDR, PPARD, RXRA, SEC14L2, HDAC8, CDK2	20	3771	16792	1.78117	1	0.514078	85.8615
GOTERM_BP_ALL	GO:0032526~response to retinoic acid	2	0.0766577	0.113419	RBP4, RXRA	20	106	16792	15.8415	1	0.514632	86.0313
GOTERM_BP_ALL	GO:1904951~positive regulation of establishment of protein localization	3	0.114987	0.114722	NR1H2, RBP4, PPARD	20	517	16792	4.87195	1	0.517298	86.3633
GOTERM_BP_ALL	GO:0048659~smooth muscle cell proliferation	2	0.0766577	0.116444	PPARD, GSTP1	20	109	16792	15.4055	1	0.521283	86.7906
GOTERM_BP_ALL	GO:0050728~negative regulation of inflammatory response	2	0.0766577	0.117451	PPARD, GSTP1	20	110	16792	15.2655	1	0.522923	87.0344
GOTERM_BP_ALL	GO:0032501~multicellular organismal process	12	0.459946	0.118377	NR1H2, VDR, RBP4, PPARD, SULT2A1, PROCR, RXRA, HSD11B1, ADH5, TTPA, GSTP1, AKR1C1	20	7027	16792	1.43378	1	0.524292	87.2552
GOTERM_BP_ALL	GO:0045598~regulation of fat cell differentiation	2	0.0766577	0.11946	PPARD, SULT1E1	20	112	16792	14.9929	1	0.526143	87.5087
GOTERM_BP_ALL	GO:0051297~centrosome organization	2	0.0766577	0.11946	KIF11, CDK2	20	112	16792	14.9929	1	0.526143	87.5087
GOTERM_BP_ALL	GO:0048660~regulation of smooth muscle cell proliferation	2	0.0766577	0.120463	PPARD, GSTP1	20	113	16792	14.8602	1	0.527724	87.7394
GOTERM_BP_ALL	GO:0033559~unsaturated fatty acid metabolic process	2	0.0766577	0.122466	CYP2C8, GSTP1	20	115	16792	14.6017	1	0.532397	88.188
GOTERM_BP_ALL	GO:0046903~secretion	4	0.153315	0.12381	NR1H2, VDR, RBP4, PPARD	20	1098	16792	3.05865	1	0.534976	88.4803
GOTERM_BP_ALL	GO:0046887~positive regulation of hormone secretion	2	0.0766577	0.124464	RBP4, PPARD	20	117	16792	14.3521	1	0.535418	88.6202
GOTERM_BP_ALL	GO:0009617~response to bacterium	3	0.114987	0.124791	PPARD, ADH5, GSTP1	20	544	16792	4.63015	1	0.534859	88.6895
GOTERM_BP_ALL	GO:0050680~negative regulation of epithelial cell proliferation	2	0.0766577	0.125462	VDR, PPARD	20	118	16792	14.2305	1	0.53535	88.8304
GOTERM_BP_ALL	GO:0003206~cardiac chamber morphogenesis	2	0.0766577	0.125462	RBP4, RXRA	20	118	16792	14.2305	1	0.53535	88.8304
GOTERM_BP_ALL	GO:0048513~animal organ development	7	0.268302	0.126229	VDR, RBP4, PPARD, RXRA, HSD11B1, TTPA, GSTP1	20	3129	16792	1.8783	1	0.536129	88.9895
GOTERM_BP_ALL	GO:0009888~tissue development	5	0.191644	0.129922	VDR, RBP4, PPARD, RXRA, AKR1C1	20	1756	16792	2.39066	1	0.545631	89.7262
GOTERM_BP_ALL	GO:0015849~organic acid transport	2	0.0766577	0.130434	RXRA, AKR1C1	20	123	16792	13.652	1	0.545601	89.8246
GOTERM_BP_ALL	GO:0031023~microtubule organizing center organization	2	0.0766577	0.130434	KIF11, CDK2	20	123	16792	13.652	1	0.545601	89.8246
GOTERM_BP_ALL	GO:0032774~RNA biosynthetic process	8	0.306631	0.130588	PGR, NR1H2, VDR, PPARD, RXRA, SEC14L2, HDAC8, CDK2	20	3905	16792	1.72005	1	0.544521	89.854
GOTERM_BP_ALL	GO:0055088~lipid homeostasis	2	0.0766577	0.131425	NR1H2, AKR1C1	20	124	16792	13.5419	1	0.54545	90.0126
GOTERM_BP_ALL	GO:0030855~epithelial cell differentiation	3	0.114987	0.132009	VDR, RXRA, AKR1C1	20	563	16792	4.47389	1	0.545634	90.1217
GOTERM_BP_ALL	GO:0031397~negative regulation of protein ubiquitination	2	0.0766577	0.136365	HDAC8, CDK2	20	129	16792	13.0171	1	0.55667	90.9018
GOTERM_BP_ALL	GO:0072521~purine-containing compound metabolic process	3	0.114987	0.136619	SULT2A1, MTAP, SULT1E1	20	575	16792	4.38052	1	0.555876	90.9456
GOTERM_BP_ALL	GO:0045471~response to ethanol	2	0.0766577	0.13735	RBP4, GSTP1	20	130	16792	12.9169	1	0.556435	91.07
GOTERM_BP_ALL	GO:0043009~chordate embryonic development	3	0.114987	0.137392	RBP4, RXRA, TTPA	20	577	16792	4.36534	1	0.555049	91.0771
GOTERM_BP_ALL	GO:0031400~negative regulation of protein modification process	3	0.114987	0.137778	HDAC8, GSTP1, CDK2	20	578	16792	4.35779	1	0.554641	91.1422
GOTERM_BP_ALL	GO:0035295~tube development	3	0.114987	0.138552	VDR, RBP4, HSD11B1	20	580	16792	4.34276	1	0.555325	91.2713
GOTERM_BP_ALL	GO:0009792~embryo development ending in birth or egg hatching	3	0.114987	0.139715	RBP4, RXRA, TTPA	20	583	16792	4.32041	1	0.557089	91.462
GOTERM_BP_ALL	GO:0048589~developmental growth	3	0.114987	0.139715	RBP4, PPARD, RXRA	20	583	16792	4.32041	1	0.557089	91.462
GOTERM_BP_ALL	GO:0061061~muscle structure development	3	0.114987	0.142047	RBP4, PPARD, RXRA	20	589	16792	4.2764	1	0.562063	91.8327
GOTERM_BP_ALL	GO:2000112~regulation of cellular macromolecule biosynthetic process	8	0.306631	0.142824	PGR, NR1H2, VDR, PPARD, RXRA, SEC14L2, HDAC8, CDK2	20	3991	16792	1.68299	1	0.562716	91.9528
GOTERM_BP_ALL	GO:0048869~cellular developmental process	8	0.306631	0.14297	NR1H2, VDR, PPARD, RXRA, TTPA, SULT1E1, GSTP1, AKR1C1	20	3992	16792	1.68257	1	0.561642	91.9752
GOTERM_BP_ALL	GO:0010564~regulation of cell cycle process	3	0.114987	0.144388	KIF11, HDAC8, CDK2	20	595	16792	4.23328	1	0.564038	92.1896
GOTERM_BP_ALL	GO:0035265~organ growth	2	0.0766577	0.145189	RBP4, RXRA	20	138	16792	12.1681	1	0.564743	92.3083
GOTERM_BP_ALL	GO:1903321~negative regulation of protein modification by small protein conjugation or removal	2	0.0766577	0.147139	HDAC8, CDK2	20	140	16792	11.9943	1	0.568521	92.5902
GOTERM_BP_ALL	GO:0001959~regulation of cytokine-mediated signaling pathway	2	0.0766577	0.150055	NR1H2, GSTP1	20	143	16792	11.7427	1	0.574798	92.9937
GOTERM_BP_ALL	GO:0071222~cellular response to lipopolysaccharide	2	0.0766577	0.155859	PPARD, GSTP1	20	149	16792	11.2698	1	0.588391	93.7363
GOTERM_BP_ALL	GO:0060759~regulation of response to cytokine stimulus	2	0.0766577	0.155859	NR1H2, GSTP1	20	149	16792	11.2698	1	0.588391	93.7363
GOTERM_BP_ALL	GO:0030073~insulin secretion	2	0.0766577	0.157785	RBP4, PPARD	20	151	16792	11.1205	1	0.591834	93.966
GOTERM_BP_ALL	GO:1903530~regulation of secretion by cell	3	0.114987	0.158218	NR1H2, RBP4, PPARD	20	630	16792	3.9981	1	0.591477	94.0164
GOTERM_BP_ALL	GO:0019219~regulation of nucleobase-containing compound metabolic process	8	0.306631	0.159828	PGR, NR1H2, VDR, PPARD, RXRA, SEC14L2, HDAC8, CDK2	20	4104	16792	1.63665	1	0.594079	94.2009
GOTERM_BP_ALL	GO:0003205~cardiac chamber development	2	0.0766577	0.161626	RBP4, RXRA	20	155	16792	10.8335	1	0.597116	94.4004
GOTERM_BP_ALL	GO:0071219~cellular response to molecule of bacterial origin	2	0.0766577	0.161626	PPARD, GSTP1	20	155	16792	10.8335	1	0.597116	94.4004
GOTERM_BP_ALL	GO:0045596~negative regulation of cell differentiation	3	0.114987	0.162219	NR1H2, PPARD, TTPA	20	640	16792	3.93562	1	0.59715	94.4649
GOTERM_BP_ALL	GO:0044271~cellular nitrogen compound biosynthetic process	9	0.34496	0.168028	PGR, NR1H2, VDR, PPARD, RXRA, MTAP, SEC14L2, HDAC8, CDK2	20	4947	16792	1.52747	1	0.609862	95.0601
GOTERM_BP_ALL	GO:1901617~organic hydroxy compound biosynthetic process	2	0.0766577	0.170205	VDR, SEC14L2	20	164	16792	10.239	1	0.613632	95.2673
GOTERM_BP_ALL	GO:0097305~response to alcohol	2	0.0766577	0.172101	RBP4, GSTP1	20	166	16792	10.1157	1	0.616687	95.441
GOTERM_BP_ALL	GO:0031099~regeneration	2	0.0766577	0.173992	PPARD, GSTP1	20	168	16792	9.99524	1	0.619695	95.6083
GOTERM_BP_ALL	GO:0031347~regulation of defense response	3	0.114987	0.176786	NR1H2, PPARD, GSTP1	20	676	16792	3.72604	1	0.624745	95.845
GOTERM_BP_ALL	GO:0034284~response to monosaccharide	2	0.0766577	0.179641	PPARD, GSTP1	20	174	16792	9.65057	1	0.629849	96.0745
GOTERM_BP_ALL	GO:0051046~regulation of secretion	3	0.114987	0.179646	NR1H2, RBP4, PPARD	20	683	16792	3.68785	1	0.628459	96.0748
GOTERM_BP_ALL	GO:0050796~regulation of insulin secretion	2	0.0766577	0.180579	RBP4, PPARD	20	175	16792	9.59543	1	0.629171	96.1472
GOTERM_BP_ALL	GO:0071216~cellular response to biotic stimulus	2	0.0766577	0.180579	PPARD, GSTP1	20	175	16792	9.59543	1	0.629171	96.1472
GOTERM_BP_ALL	GO:0030324~lung development	2	0.0766577	0.181516	RBP4, HSD11B1	20	176	16792	9.54091	1	0.629888	96.2186
GOTERM_BP_ALL	GO:0030323~respiratory tube development	2	0.0766577	0.185254	RBP4, HSD11B1	20	180	16792	9.32889	1	0.636813	96.4913
GOTERM_BP_ALL	GO:0009056~catabolic process	5	0.191644	0.18586	PPARD, SULT2A1, CYP2C8, ADH5, MTAP	20	2012	16792	2.08648	1	0.636767	96.5337
GOTERM_BP_ALL	GO:0031326~regulation of cellular biosynthetic process	8	0.306631	0.18901	PGR, NR1H2, VDR, PPARD, RXRA, SEC14L2, HDAC8, CDK2	20	4284	16792	1.56788	1	0.642261	96.7466
GOTERM_BP_ALL	GO:0048738~cardiac muscle tissue development	2	0.0766577	0.19083	RBP4, RXRA	20	186	16792	9.02796	1	0.644814	96.8639
GOTERM_BP_ALL	GO:0031668~cellular response to extracellular stimulus	2	0.0766577	0.19268	VDR, GSTP1	20	188	16792	8.93191	1	0.647404	96.9792
GOTERM_BP_ALL	GO:0006006~glucose metabolic process	2	0.0766577	0.195449	RBP4, PPARD	20	191	16792	8.79162	1	0.651896	97.1442
GOTERM_BP_ALL	GO:0046395~carboxylic acid catabolic process	2	0.0766577	0.198208	PPARD, SULT2A1	20	194	16792	8.65567	1	0.656299	97.3002
GOTERM_BP_ALL	GO:0055086~nucleobase-containing small molecule metabolic process	3	0.114987	0.198214	SULT2A1, MTAP, SULT1E1	20	728	16792	3.45989	1	0.654965	97.3005
GOTERM_BP_ALL	GO:0001763~morphogenesis of a branching structure	2	0.0766577	0.199126	VDR, RXRA	20	195	16792	8.61128	1	0.655508	97.3503
GOTERM_BP_ALL	GO:0010468~regulation of gene expression	8	0.306631	0.199457	PGR, NR1H2, VDR, PPARD, RXRA, SEC14L2, HDAC8, CDK2	20	4345	16792	1.54587	1	0.654854	97.3681
GOTERM_BP_ALL	GO:0009605~response to external stimulus	5	0.191644	0.200351	VDR, PPARD, ADH5, TTPA, GSTP1	20	2073	16792	2.02508	1	0.65536	97.4157
GOTERM_BP_ALL	GO:0045444~fat cell differentiation	2	0.0766577	0.200959	PPARD, SULT1E1	20	197	16792	8.52386	1	0.655279	97.4477
GOTERM_BP_ALL	GO:0009743~response to carbohydrate	2	0.0766577	0.201873	PPARD, GSTP1	20	198	16792	8.48081	1	0.655826	97.495
GOTERM_BP_ALL	GO:0033036~macromolecule localization	6	0.229973	0.202625	NR1H2, RBP4, PPARD, RXRA, HDAC8, AKR1C1	20	2817	16792	1.78829	1	0.656038	97.5333
GOTERM_BP_ALL	GO:0051093~negative regulation of developmental process	3	0.114987	0.202797	RBP4, PPARD, TTPA	20	739	16792	3.40839	1	0.655073	97.542
GOTERM_BP_ALL	GO:0009059~macromolecule biosynthetic process	9	0.34496	0.203901	PGR, NR1H2, VDR, PPARD, RXRA, SEC14L2, HDAC8, GSTP1, CDK2	20	5175	16792	1.46017	1	0.656003	97.5971
GOTERM_BP_ALL	GO:0090276~regulation of peptide hormone secretion	2	0.0766577	0.205523	RBP4, PPARD	20	202	16792	8.31287	1	0.657968	97.6759
GOTERM_BP_ALL	GO:0009636~response to toxic substance	2	0.0766577	0.205523	TTPA, GSTP1	20	202	16792	8.31287	1	0.657968	97.6759
GOTERM_BP_ALL	GO:0051223~regulation of protein transport	3	0.114987	0.20572	NR1H2, RBP4, PPARD	20	746	16792	3.37641	1	0.657064	97.6853
GOTERM_BP_ALL	GO:0060541~respiratory system development	2	0.0766577	0.206433	RBP4, HSD11B1	20	203	16792	8.27192	1	0.657197	97.719
GOTERM_BP_ALL	GO:0051171~regulation of nitrogen compound metabolic process	8	0.306631	0.209818	PGR, NR1H2, VDR, PPARD, RXRA, SEC14L2, HDAC8, CDK2	20	4404	16792	1.52516	1	0.662629	97.873
GOTERM_BP_ALL	GO:0002791~regulation of peptide secretion	2	0.0766577	0.210063	RBP4, PPARD	20	207	16792	8.11208	1	0.661825	97.8838
GOTERM_BP_ALL	GO:0090087~regulation of peptide transport	2	0.0766577	0.211871	RBP4, PPARD	20	209	16792	8.03445	1	0.664092	97.9616
GOTERM_BP_ALL	GO:0000302~response to reactive oxygen species	2	0.0766577	0.212774	GSTP1, CDK2	20	210	16792	7.99619	1	0.664578	97.9995
GOTERM_BP_ALL	GO:0050793~regulation of developmental process	5	0.191644	0.213992	VDR, RBP4, PPARD, RXRA, TTPA	20	2129	16792	1.97182	1	0.665671	98.0495
GOTERM_BP_ALL	GO:0030336~negative regulation of cell migration	2	0.0766577	0.216377	PPARD, GSTP1	20	214	16792	7.84673	1	0.668997	98.144
GOTERM_BP_ALL	GO:0048609~multicellular organismal reproductive process	3	0.114987	0.221264	VDR, PPARD, RXRA	20	783	16792	3.21686	1	0.677	98.3245
GOTERM_BP_ALL	GO:0044249~cellular biosynthetic process	10	0.383289	0.223409	PGR, NR1H2, VDR, PPARD, RXRA, MTAP, SEC14L2, HDAC8, GSTP1, CDK2	20	6118	16792	1.37234	1	0.679749	98.3984
GOTERM_BP_ALL	GO:0016054~organic acid catabolic process	2	0.0766577	0.223534	PPARD, SULT2A1	20	222	16792	7.56396	1	0.678735	98.4026
GOTERM_BP_ALL	GO:0032504~multicellular organism reproduction	3	0.114987	0.225065	VDR, PPARD, RXRA	20	792	16792	3.1803	1	0.680327	98.4533
GOTERM_BP_ALL	GO:2000146~negative regulation of cell motility	2	0.0766577	0.227976	PPARD, GSTP1	20	227	16792	7.39736	1	0.684427	98.5456
GOTERM_BP_ALL	GO:0042180~cellular ketone metabolic process	2	0.0766577	0.229746	NR1H2, AKR1C1	20	229	16792	7.33275	1	0.68641	98.5992
GOTERM_BP_ALL	GO:0003007~heart morphogenesis	2	0.0766577	0.23063	RBP4, RXRA	20	230	16792	7.30087	1	0.686779	98.6252
GOTERM_BP_ALL	GO:0019318~hexose metabolic process	2	0.0766577	0.231513	RBP4, PPARD	20	231	16792	7.26926	1	0.687145	98.6508
GOTERM_BP_ALL	GO:0070201~regulation of establishment of protein localization	3	0.114987	0.236933	NR1H2, RBP4, PPARD	20	820	16792	3.07171	1	0.695553	98.7982
GOTERM_BP_ALL	GO:1901564~organonitrogen compound metabolic process	5	0.191644	0.23704	SULT2A1, RXRA, MTAP, SULT1E1, GSTP1	20	2221	16792	1.89014	1	0.694532	98.801
GOTERM_BP_ALL	GO:0045926~negative regulation of growth	2	0.0766577	0.239413	RBP4, PPARD	20	240	16792	6.99667	1	0.697471	98.8606
GOTERM_BP_ALL	GO:0030072~peptide hormone secretion	2	0.0766577	0.240286	RBP4, PPARD	20	241	16792	6.96763	1	0.697787	98.8818
GOTERM_BP_ALL	GO:0010941~regulation of cell death	4	0.153315	0.240719	VDR, PPARD, TTPA, GSTP1	20	1509	16792	2.22558	1	0.697339	98.8921
GOTERM_BP_ALL	GO:0043207~response to external biotic stimulus	3	0.114987	0.240759	PPARD, ADH5, GSTP1	20	829	16792	3.03836	1	0.696217	98.8931
GOTERM_BP_ALL	GO:0051707~response to other organism	3	0.114987	0.240759	PPARD, ADH5, GSTP1	20	829	16792	3.03836	1	0.696217	98.8931
GOTERM_BP_ALL	GO:0005996~monosaccharide metabolic process	2	0.0766577	0.24203	RBP4, PPARD	20	243	16792	6.91029	1	0.697222	98.923
GOTERM_BP_ALL	GO:0065007~biological regulation	16	0.613262	0.244456	RBP4, PPARD, KIF11, RXRA, TTPA, ADH5, SEC14L2, CDK2, PGR, NR1H2, VDR, PROCR, SULT1E1, HDAC8, AKR1C1, GSTP1	20	11548	16792	1.16328	1	0.700197	98.978
GOTERM_BP_ALL	GO:0045597~positive regulation of cell differentiation	3	0.114987	0.245868	VDR, PPARD, SULT1E1	20	841	16792	2.99501	1	0.701421	99.0088
GOTERM_BP_ALL	GO:0002790~peptide secretion	2	0.0766577	0.248101	RBP4, PPARD	20	250	16792	6.7168	1	0.704018	99.0557
GOTERM_BP_ALL	GO:2000027~regulation of organ morphogenesis	2	0.0766577	0.249828	VDR, RXRA	20	252	16792	6.66349	1	0.705742	99.0905
GOTERM_BP_ALL	GO:0031396~regulation of protein ubiquitination	2	0.0766577	0.250689	HDAC8, CDK2	20	253	16792	6.63715	1	0.706016	99.1075
GOTERM_BP_ALL	GO:0046883~regulation of hormone secretion	2	0.0766577	0.25155	RBP4, PPARD	20	254	16792	6.61102	1	0.706287	99.1241
GOTERM_BP_ALL	GO:0071496~cellular response to external stimulus	2	0.0766577	0.254127	VDR, GSTP1	20	257	16792	6.53385	1	0.709387	99.1721
GOTERM_BP_ALL	GO:0040013~negative regulation of locomotion	2	0.0766577	0.254984	PPARD, GSTP1	20	258	16792	6.50853	1	0.709643	99.1875
GOTERM_BP_ALL	GO:0016070~RNA metabolic process	8	0.306631	0.255157	PGR, NR1H2, VDR, PPARD, RXRA, SEC14L2, HDAC8, CDK2	20	4648	16792	1.44509	1	0.708781	99.1906
GOTERM_BP_ALL	GO:0051271~negative regulation of cellular component movement	2	0.0766577	0.25584	PPARD, GSTP1	20	259	16792	6.4834	1	0.708756	99.2027
GOTERM_BP_ALL	GO:0046394~carboxylic acid biosynthetic process	2	0.0766577	0.258403	NR1H2, MTAP	20	262	16792	6.40916	1	0.711784	99.2464
GOTERM_BP_ALL	GO:0030258~lipid modification	2	0.0766577	0.258403	PPARD, CYP2C8	20	262	16792	6.40916	1	0.711784	99.2464
GOTERM_BP_ALL	GO:0009607~response to biotic stimulus	3	0.114987	0.259526	PPARD, ADH5, GSTP1	20	873	16792	2.88522	1	0.712465	99.2648
GOTERM_BP_ALL	GO:0051260~protein homooligomerization	2	0.0766577	0.262656	RXRA, AKR1C1	20	267	16792	6.28914	1	0.716347	99.314
GOTERM_BP_ALL	GO:0032102~negative regulation of response to external stimulus	2	0.0766577	0.262656	PPARD, GSTP1	20	267	16792	6.28914	1	0.716347	99.314
GOTERM_BP_ALL	GO:0015833~peptide transport	2	0.0766577	0.263504	RBP4, PPARD	20	268	16792	6.26567	1	0.716572	99.3268
GOTERM_BP_ALL	GO:0051704~multi-organism process	5	0.191644	0.268126	VDR, PPARD, RXRA, ADH5, GSTP1	20	2341	16792	1.79325	1	0.72272	99.3927
GOTERM_BP_ALL	GO:0032268~regulation of cellular protein metabolic process	5	0.191644	0.269443	NR1H2, RXRA, HDAC8, GSTP1, CDK2	20	2346	16792	1.78943	1	0.723657	99.4103
GOTERM_BP_ALL	GO:0060548~negative regulation of cell death	3	0.114987	0.269794	PPARD, TTPA, GSTP1	20	897	16792	2.80803	1	0.723094	99.4149
GOTERM_BP_ALL	GO:1903320~regulation of protein modification by small protein conjugation or removal	2	0.0766577	0.270253	HDAC8, CDK2	20	276	16792	6.08406	1	0.722702	99.4209
GOTERM_BP_ALL	GO:0016053~organic acid biosynthetic process	2	0.0766577	0.271931	NR1H2, MTAP	20	278	16792	6.04029	1	0.724191	99.4423
GOTERM_BP_ALL	GO:0051050~positive regulation of transport	3	0.114987	0.279644	NR1H2, RBP4, PPARD	20	920	16792	2.73783	1	0.734775	99.5314
GOTERM_BP_ALL	GO:0043010~camera-type eye development	2	0.0766577	0.280266	RBP4, RXRA	20	288	16792	5.83056	1	0.73462	99.538
GOTERM_BP_ALL	GO:0042886~amide transport	2	0.0766577	0.281095	RBP4, PPARD	20	289	16792	5.81038	1	0.734773	99.5466
GOTERM_BP_ALL	GO:0040007~growth	3	0.114987	0.284785	RBP4, PPARD, RXRA	20	932	16792	2.70258	1	0.739135	99.5832
GOTERM_BP_ALL	GO:0016042~lipid catabolic process	2	0.0766577	0.285224	PPARD, SULT2A1	20	294	16792	5.71156	1	0.73871	99.5874
GOTERM_BP_ALL	GO:0046879~hormone secretion	2	0.0766577	0.286048	RBP4, PPARD	20	295	16792	5.6922	1	0.738847	99.5951
GOTERM_BP_ALL	GO:0044703~multi-organism reproductive process	3	0.114987	0.286498	VDR, PPARD, RXRA	20	936	16792	2.69103	1	0.738443	99.5992
GOTERM_BP_ALL	GO:0050678~regulation of epithelial cell proliferation	2	0.0766577	0.29015	VDR, PPARD	20	300	16792	5.59733	1	0.742668	99.6315
GOTERM_BP_ALL	GO:0008544~epidermis development	2	0.0766577	0.29015	VDR, PPARD	20	300	16792	5.59733	1	0.742668	99.6315
GOTERM_BP_ALL	GO:0072358~cardiovascular system development	3	0.114987	0.290354	RBP4, PPARD, RXRA	20	945	16792	2.6654	1	0.74191	99.6332
GOTERM_BP_ALL	GO:0072359~circulatory system development	3	0.114987	0.290354	RBP4, PPARD, RXRA	20	945	16792	2.6654	1	0.74191	99.6332
GOTERM_BP_ALL	GO:0048638~regulation of developmental growth	2	0.0766577	0.292601	RBP4, PPARD	20	303	16792	5.54191	1	0.744076	99.6517
GOTERM_BP_ALL	GO:0009790~embryo development	3	0.114987	0.294209	RBP4, RXRA, TTPA	20	954	16792	2.64025	1	0.745319	99.6645
GOTERM_BP_ALL	GO:0009914~hormone transport	2	0.0766577	0.295043	RBP4, PPARD	20	306	16792	5.48758	1	0.745461	99.6709
GOTERM_BP_ALL	GO:0032940~secretion by cell	3	0.114987	0.299348	NR1H2, RBP4, PPARD	20	966	16792	2.60745	1	0.750461	99.7023
GOTERM_BP_ALL	GO:0043933~macromolecular complex subunit organization	5	0.191644	0.300136	NR1H2, RXRA, HDAC8, AKR1C1, CDK2	20	2461	16792	1.70581	1	0.750529	99.7077
GOTERM_BP_ALL	GO:0050727~regulation of inflammatory response	2	0.0766577	0.301518	PPARD, GSTP1	20	314	16792	5.34777	1	0.751419	99.717
GOTERM_BP_ALL	GO:0032879~regulation of localization	5	0.191644	0.303378	NR1H2, RBP4, PPARD, HDAC8, GSTP1	20	2473	16792	1.69753	1	0.75296	99.7291
GOTERM_BP_ALL	GO:0051726~regulation of cell cycle	3	0.114987	0.303629	KIF11, HDAC8, CDK2	20	976	16792	2.58074	1	0.752289	99.7306
GOTERM_BP_ALL	GO:0001655~urogenital system development	2	0.0766577	0.306337	RBP4, RXRA	20	320	16792	5.2475	1	0.754975	99.7473
GOTERM_BP_ALL	GO:2000026~regulation of multicellular organismal development	4	0.153315	0.307973	VDR, RBP4, PPARD, RXRA	20	1721	16792	1.95142	1	0.756185	99.7568
GOTERM_BP_ALL	GO:0009887~organ morphogenesis	3	0.114987	0.310473	VDR, RBP4, RXRA	20	992	16792	2.53911	1	0.758546	99.7708
GOTERM_BP_ALL	GO:0051246~regulation of protein metabolic process	5	0.191644	0.313959	NR1H2, RXRA, HDAC8, GSTP1, CDK2	20	2512	16792	1.67118	1	0.762188	99.789
GOTERM_BP_ALL	GO:0001701~in utero embryonic development	2	0.0766577	0.315091	RXRA, TTPA	20	331	16792	5.07311	1	0.762693	99.7947
GOTERM_BP_ALL	GO:0001654~eye development	2	0.0766577	0.31746	RBP4, RXRA	20	334	16792	5.02754	1	0.764816	99.806
GOTERM_BP_ALL	GO:0007059~chromosome segregation	2	0.0766577	0.31746	KIF11, HDAC8	20	334	16792	5.02754	1	0.764816	99.806
GOTERM_BP_ALL	GO:0080090~regulation of primary metabolic process	9	0.34496	0.318419	PGR, NR1H2, VDR, PPARD, RXRA, SEC14L2, HDAC8, GSTP1, CDK2	20	5798	16792	1.30328	1	0.765087	99.8104
GOTERM_BP_ALL	GO:0060255~regulation of macromolecule metabolic process	9	0.34496	0.32182	PGR, NR1H2, VDR, PPARD, RXRA, SEC14L2, HDAC8, GSTP1, CDK2	20	5815	16792	1.29947	1	0.768515	99.8253
GOTERM_BP_ALL	GO:0050673~epithelial cell proliferation	2	0.0766577	0.327636	VDR, PPARD	20	347	16792	4.83919	1	0.774947	99.8482
GOTERM_BP_ALL	GO:0031323~regulation of cellular metabolic process	9	0.34496	0.327649	PGR, NR1H2, VDR, PPARD, RXRA, SEC14L2, HDAC8, GSTP1, CDK2	20	5844	16792	1.29302	1	0.774005	99.8483
GOTERM_BP_ALL	GO:0034645~cellular macromolecule biosynthetic process	8	0.306631	0.329018	PGR, NR1H2, VDR, PPARD, RXRA, SEC14L2, HDAC8, CDK2	20	5012	16792	1.34014	1	0.77477	99.8532
GOTERM_BP_ALL	GO:0014706~striated muscle tissue development	2	0.0766577	0.329964	RBP4, RXRA	20	350	16792	4.79771	1	0.775002	99.8566
GOTERM_BP_ALL	GO:0006928~movement of cell or subcellular component	4	0.153315	0.331913	PPARD, KIF11, PROCR, GSTP1	20	1795	16792	1.87097	1	0.776484	99.8633
GOTERM_BP_ALL	GO:0051348~negative regulation of transferase activity	2	0.0766577	0.335366	GSTP1, CDK2	20	357	16792	4.70364	1	0.779806	99.8744
GOTERM_BP_ALL	GO:0042692~muscle cell differentiation	2	0.0766577	0.3392	PPARD, RXRA	20	362	16792	4.63867	1	0.783543	99.8857
GOTERM_BP_ALL	GO:0060429~epithelium development	3	0.114987	0.339457	VDR, RXRA, AKR1C1	20	1060	16792	2.37623	1	0.782924	99.8864
GOTERM_BP_ALL	GO:0007517~muscle organ development	2	0.0766577	0.342252	RBP4, RXRA	20	366	16792	4.58798	1	0.785365	99.894
GOTERM_BP_ALL	GO:0022607~cellular component assembly	5	0.191644	0.342991	NR1H2, KIF11, RXRA, AKR1C1, CDK2	20	2618	16792	1.60351	1	0.78533	99.896
GOTERM_BP_ALL	GO:0060537~muscle tissue development	2	0.0766577	0.343012	RBP4, RXRA	20	367	16792	4.57548	1	0.784436	99.896
GOTERM_BP_ALL	GO:0051052~regulation of DNA metabolic process	2	0.0766577	0.34529	HDAC8, CDK2	20	370	16792	4.53838	1	0.786238	99.9018
GOTERM_BP_ALL	GO:0048731~system development	7	0.268302	0.353261	VDR, RBP4, PPARD, RXRA, HSD11B1, TTPA, GSTP1	20	4291	16792	1.36966	1	0.794668	99.9196
GOTERM_BP_ALL	GO:0071702~organic substance transport	5	0.191644	0.35375	NR1H2, RBP4, PPARD, RXRA, AKR1C1	20	2657	16792	1.57998	1	0.794336	99.9206
GOTERM_BP_ALL	GO:0019637~organophosphate metabolic process	3	0.114987	0.359761	PPARD, SULT2A1, SULT1E1	20	1108	16792	2.27329	1	0.800297	99.9318
GOTERM_BP_ALL	GO:0090304~nucleic acid metabolic process	8	0.306631	0.360209	PGR, NR1H2, VDR, PPARD, RXRA, SEC14L2, HDAC8, CDK2	20	5158	16792	1.30221	1	0.799919	99.9326
GOTERM_BP_ALL	GO:1901575~organic substance catabolic process	4	0.153315	0.362434	PPARD, SULT2A1, ADH5, MTAP	20	1889	16792	1.77787	1	0.801537	99.9363
GOTERM_BP_ALL	GO:0006979~response to oxidative stress	2	0.0766577	0.363242	GSTP1, CDK2	20	394	16792	4.26193	1	0.801565	99.9377
GOTERM_BP_ALL	GO:0023061~signal release	2	0.0766577	0.380008	RBP4, PPARD	20	417	16792	4.02686	1	0.818816	99.9597
GOTERM_BP_ALL	GO:0048568~embryonic organ development	2	0.0766577	0.380008	RBP4, TTPA	20	417	16792	4.02686	1	0.818816	99.9597
GOTERM_BP_ALL	GO:0048732~gland development	2	0.0766577	0.382881	VDR, RXRA	20	421	16792	3.9886	1	0.820964	99.9626
GOTERM_BP_ALL	GO:0008219~cell death	4	0.153315	0.38482	VDR, PPARD, TTPA, GSTP1	20	1958	16792	1.71522	1	0.82213	99.9645
GOTERM_BP_ALL	GO:0000226~microtubule cytoskeleton organization	2	0.0766577	0.387878	KIF11, CDK2	20	428	16792	3.92336	1	0.824429	99.9673
GOTERM_BP_ALL	GO:0007067~mitotic nuclear division	2	0.0766577	0.390008	KIF11, CDK2	20	431	16792	3.89606	1	0.825766	99.9691
GOTERM_BP_ALL	GO:0016477~cell migration	3	0.114987	0.391535	PPARD, PROCR, GSTP1	20	1184	16792	2.12736	1	0.826489	99.9703
GOTERM_BP_ALL	GO:0010467~gene expression	8	0.306631	0.392446	PGR, NR1H2, VDR, PPARD, RXRA, SEC14L2, HDAC8, CDK2	20	5306	16792	1.26589	1	0.826589	99.9711
GOTERM_BP_ALL	GO:0019222~regulation of metabolic process	9	0.34496	0.395329	PGR, NR1H2, VDR, PPARD, RXRA, SEC14L2, HDAC8, GSTP1, CDK2	20	6171	16792	1.2245	1	0.82866	99.9732
GOTERM_BP_ALL	GO:0016570~histone modification	2	0.0766577	0.396355	HDAC8, CDK2	20	440	16792	3.81636	1	0.828873	99.974
GOTERM_BP_ALL	GO:1901361~organic cyclic compound catabolic process	2	0.0766577	0.399854	SULT2A1, MTAP	20	445	16792	3.77348	1	0.831521	99.9763
GOTERM_BP_ALL	GO:0032844~regulation of homeostatic process	2	0.0766577	0.404028	NR1H2, HDAC8	20	451	16792	3.72328	1	0.834786	99.9789
GOTERM_BP_ALL	GO:0006950~response to stress	6	0.229973	0.405635	NR1H2, PPARD, PROCR, ADH5, GSTP1, CDK2	20	3677	16792	1.37003	1	0.835547	99.9798
GOTERM_BP_ALL	GO:0051259~protein oligomerization	2	0.0766577	0.419098	RXRA, AKR1C1	20	473	16792	3.55011	1	0.847359	99.9861
GOTERM_BP_ALL	GO:0044085~cellular component biogenesis	5	0.191644	0.424997	NR1H2, KIF11, RXRA, AKR1C1, CDK2	20	2914	16792	1.44063	1	0.851913	99.9882
GOTERM_BP_ALL	GO:0048856~anatomical structure development	8	0.306631	0.429307	VDR, RBP4, PPARD, RXRA, HSD11B1, TTPA, GSTP1, AKR1C1	20	5473	16792	1.22726	1	0.854976	99.9896
GOTERM_BP_ALL	GO:0001501~skeletal system development	2	0.0766577	0.430495	VDR, RBP4	20	490	16792	3.42694	1	0.855282	99.9899
GOTERM_BP_ALL	GO:0007346~regulation of mitotic cell cycle	2	0.0766577	0.431158	KIF11, CDK2	20	491	16792	3.41996	1	0.855132	99.9901
GOTERM_BP_ALL	GO:0080134~regulation of response to stress	3	0.114987	0.432837	NR1H2, PPARD, GSTP1	20	1285	16792	1.96016	1	0.855865	99.9906
GOTERM_BP_ALL	GO:0044057~regulation of system process	2	0.0766577	0.439721	NR1H2, PPARD	20	504	16792	3.33175	1	0.861043	99.9923
GOTERM_BP_ALL	GO:0008015~blood circulation	2	0.0766577	0.441027	PPARD, ADH5	20	506	16792	3.31858	1	0.861436	99.9926
GOTERM_BP_ALL	GO:0007423~sensory organ development	2	0.0766577	0.441679	RBP4, RXRA	20	507	16792	3.31203	1	0.861278	99.9927
GOTERM_BP_ALL	GO:0003013~circulatory system process	2	0.0766577	0.443631	PPARD, ADH5	20	510	16792	3.29255	1	0.862213	99.9931
GOTERM_BP_ALL	GO:0009150~purine ribonucleotide metabolic process	2	0.0766577	0.450092	SULT2A1, SULT1E1	20	520	16792	3.22923	1	0.866859	99.9943
GOTERM_BP_ALL	GO:0048870~cell motility	3	0.114987	0.450832	PPARD, PROCR, GSTP1	20	1330	16792	1.89383	1	0.866776	99.9945
GOTERM_BP_ALL	GO:0051674~localization of cell	3	0.114987	0.450832	PPARD, PROCR, GSTP1	20	1330	16792	1.89383	1	0.866776	99.9945
GOTERM_BP_ALL	GO:0010646~regulation of cell communication	5	0.191

## Sheet: Molecular Functions
Category	Term	Count	%	PValue	Genes	List Total	Pop Hits	Pop Total	Fold Enrichment	Bonferroni	Benjamini	FDR
GOTERM_MF_ALL	GO:0008289~lipid binding	9	0.34496	2.5762e-07	PGR, VDR, RBP4, PPARD, ADH5, TTPA, SULT1E1, SEC14L2, AKR1C1	20	656	16881	11.58	6.00237e-05	6.00237e-05	0.000330963
GOTERM_MF_ALL	GO:0003707~steroid hormone receptor activity	5	0.191644	5.01522e-07	PGR, NR1H2, VDR, PPARD, RXRA	20	59	16881	71.5297	0.000116848	5.84256e-05	0.0006443
GOTERM_MF_ALL	GO:0004879~RNA polymerase II transcription factor activity, ligand-activated sequence-specific DNA binding	4	0.153315	1.89969e-05	NR1H2, VDR, PPARD, RXRA	20	47	16881	71.834	0.00441655	0.00147436	0.0244025
GOTERM_MF_ALL	GO:0098531~transcription factor activity, direct ligand regulated sequence-specific DNA binding	4	0.153315	1.89969e-05	NR1H2, VDR, PPARD, RXRA	20	47	16881	71.834	0.00441655	0.00147436	0.0244025
GOTERM_MF_ALL	GO:0019842~vitamin binding	4	0.153315	9.75699e-05	VDR, RBP4, TTPA, SEC14L2	20	81	16881	41.6815	0.0224784	0.0056676	0.125275
GOTERM_MF_ALL	GO:0005496~steroid binding	4	0.153315	0.000129132	PGR, VDR, SULT1E1, AKR1C1	20	89	16881	37.9348	0.0296416	0.00599988	0.165769
GOTERM_MF_ALL	GO:0004304~estrone sulfotransferase activity	2	0.0766577	0.00224985	SULT2A1, SULT1E1	20	2	16881	844.05	0.40833	0.0837515	2.85216
GOTERM_MF_ALL	GO:0033293~monocarboxylic acid binding	3	0.114987	0.00225001	PPARD, ADH5, AKR1C1	20	63	16881	40.1929	0.408352	0.0722358	2.85237
GOTERM_MF_ALL	GO:0008134~transcription factor binding	5	0.191644	0.00225562	NR1H2, VDR, PPARD, RXRA, HDAC8	20	512	16881	8.24268	0.409126	0.063653	2.85938
GOTERM_MF_ALL	GO:0070644~vitamin D response element binding	2	0.0766577	0.00337298	VDR, RXRA	20	3	16881	562.7	0.544897	0.0837539	4.24771
GOTERM_MF_ALL	GO:0008431~vitamin E binding	2	0.0766577	0.00337298	TTPA, SEC14L2	20	3	16881	562.7	0.544897	0.0837539	4.24771
GOTERM_MF_ALL	GO:0046914~transition metal ion binding	7	0.268302	0.00368759	PGR, NR1H2, VDR, PPARD, CYP2C8, RXRA, ADH5	20	1423	16881	4.15204	0.577175	0.0824788	4.63531
GOTERM_MF_ALL	GO:0043168~anion binding	4	0.153315	0.00370234	PPARD, ADH5, TTPA, AKR1C1	20	283	16881	11.93	0.578631	0.0755607	4.65345
GOTERM_MF_ALL	GO:0050294~steroid sulfotransferase activity	2	0.0766577	0.00449491	SULT2A1, SULT1E1	20	4	16881	422.025	0.649948	0.0837562	5.6233
GOTERM_MF_ALL	GO:0000981~RNA polymerase II transcription factor activity, sequence-specific DNA binding	5	0.191644	0.00567504	PGR, NR1H2, VDR, PPARD, RXRA	20	662	16881	6.375	0.734476	0.096974	7.05057
GOTERM_MF_ALL	GO:0016616~oxidoreductase activity, acting on the CH-OH group of donors, NAD or NADP as acceptor	3	0.114987	0.00754051	HSD11B1, ADH5, AKR1C1	20	117	16881	21.6423	0.828573	0.11836	9.26614
GOTERM_MF_ALL	GO:0008270~zinc ion binding	6	0.229973	0.00810013	PGR, NR1H2, VDR, PPARD, RXRA, ADH5	20	1169	16881	4.33216	0.849684	0.11868	9.92123
GOTERM_MF_ALL	GO:0016491~oxidoreductase activity	5	0.191644	0.00907235	CYP2C8, HSD11B1, ADH5, GSTP1, AKR1C1	20	757	16881	5.57497	0.880388	0.124289	11.0489
GOTERM_MF_ALL	GO:0035257~nuclear hormone receptor binding	3	0.114987	0.00910068	NR1H2, VDR, RXRA	20	129	16881	19.6291	0.881182	0.117771	11.0816
GOTERM_MF_ALL	GO:0016614~oxidoreductase activity, acting on CH-OH group of donors	3	0.114987	0.0102144	HSD11B1, ADH5, AKR1C1	20	137	16881	18.4828	0.908571	0.124447	12.357
GOTERM_MF_ALL	GO:0043167~ion binding	11	0.421617	0.0117825	PGR, NR1H2, VDR, PPARD, CYP2C8, RXRA, ADH5, TTPA, HDAC8, AKR1C1, CDK2	20	4386	16881	2.11686	0.936811	0.13528	14.1242
GOTERM_MF_ALL	GO:0051427~hormone receptor binding	3	0.114987	0.0121468	NR1H2, VDR, RXRA	20	150	16881	16.881	0.942012	0.132705	14.53
GOTERM_MF_ALL	GO:0004062~aryl sulfotransferase activity	2	0.0766577	0.0134274	SULT2A1, SULT1E1	20	12	16881	140.675	0.957138	0.139283	15.9425
GOTERM_MF_ALL	GO:0031406~carboxylic acid binding	3	0.114987	0.0143932	PPARD, ADH5, AKR1C1	20	164	16881	15.4399	0.965884	0.142337	16.9936
GOTERM_MF_ALL	GO:0046965~retinoid X receptor binding	2	0.0766577	0.0167574	NR1H2, VDR	20	15	16881	112.54	0.980504	0.157346	19.5155
GOTERM_MF_ALL	GO:0042974~retinoic acid receptor binding	2	0.0766577	0.0266838	NR1H2, VDR	20	24	16881	70.3375	0.998167	0.230931	29.3521
GOTERM_MF_ALL	GO:0043565~sequence-specific DNA binding	5	0.191644	0.0298424	PGR, NR1H2, VDR, PPARD, RXRA	20	1080	16881	3.90764	0.99914	0.246002	32.2415
GOTERM_MF_ALL	GO:0033764~steroid dehydrogenase activity, acting on the CH-OH group of donors, NAD or NADP as acceptor	2	0.0766577	0.0299714	HSD11B1, AKR1C1	20	27	16881	62.5222	0.999167	0.238677	32.3572
GOTERM_MF_ALL	GO:0005504~fatty acid binding	2	0.0766577	0.0321574	PPARD, ADH5	20	29	16881	58.2103	0.999507	0.245776	34.2895
GOTERM_MF_ALL	GO:0016229~steroid dehydrogenase activity	2	0.0766577	0.0343386	HSD11B1, AKR1C1	20	31	16881	54.4548	0.999709	0.252311	36.1669
GOTERM_MF_ALL	GO:0004872~receptor activity	6	0.229973	0.0344737	PGR, NR1H2, VDR, PPARD, PROCR, RXRA	20	1680	16881	3.01446	0.999718	0.245625	36.2815
GOTERM_MF_ALL	GO:0060089~molecular transducer activity	6	0.229973	0.0344737	PGR, NR1H2, VDR, PPARD, PROCR, RXRA	20	1680	16881	3.01446	0.999718	0.245625	36.2815
GOTERM_MF_ALL	GO:0097159~organic cyclic compound binding	12	0.459946	0.0412671	PGR, NR1H2, VDR, PPARD, KIF11, CYP2C8, RXRA, TTPA, SULT1E1, SEC14L2, AKR1C1, CDK2	20	6052	16881	1.6736	0.999946	0.279139	41.8071
GOTERM_MF_ALL	GO:0003700~transcription factor activity, sequence-specific DNA binding	5	0.191644	0.0451884	PGR, NR1H2, VDR, PPARD, RXRA	20	1231	16881	3.42831	0.999979	0.293587	44.7918
GOTERM_MF_ALL	GO:0001071~nucleic acid binding transcription factor activity	5	0.191644	0.0453028	PGR, NR1H2, VDR, PPARD, RXRA	20	1232	16881	3.42553	0.99998	0.286495	44.8767
GOTERM_MF_ALL	GO:0005515~protein binding	17	0.651591	0.0495057	RBP4, PPARD, KIF11, SULT2A1, RXRA, TTPA, ADH5, CDK2, PGR, NR1H2, VDR, PROCR, MTAP, SULT1E1, HDAC8, AKR1C1, GSTP1	20	10806	16881	1.32786	0.999993	0.301269	47.9143
GOTERM_MF_ALL	GO:0008146~sulfotransferase activity	2	0.0766577	0.058027	SULT2A1, SULT1E1	20	53	16881	31.8509	0.999999	0.336124	53.6047
GOTERM_MF_ALL	GO:0044212~transcription regulatory region DNA binding	4	0.153315	0.0681479	PGR, NR1H2, VDR, RXRA	20	853	16881	3.95803	1	0.374916	59.6166
GOTERM_MF_ALL	GO:0000975~regulatory region DNA binding	4	0.153315	0.0687244	PGR, NR1H2, VDR, RXRA	20	856	16881	3.94416	1	0.369235	59.9364
GOTERM_MF_ALL	GO:0001067~regulatory region nucleic acid binding	4	0.153315	0.068917	PGR, NR1H2, VDR, RXRA	20	857	16881	3.93956	1	0.362162	60.0427
GOTERM_MF_ALL	GO:0038023~signaling receptor activity	5	0.191644	0.0693807	PGR, NR1H2, VDR, PPARD, RXRA	20	1417	16881	2.9783	1	0.356537	60.2976
GOTERM_MF_ALL	GO:0046872~metal ion binding	9	0.34496	0.0724418	PGR, NR1H2, VDR, PPARD, CYP2C8, RXRA, ADH5, HDAC8, CDK2	20	4166	16881	1.82344	1	0.361907	61.9431
GOTERM_MF_ALL	GO:0016782~transferase activity, transferring sulfur-containing groups	2	0.0766577	0.0749079	SULT2A1, SULT1E1	20	69	16881	24.4652	1	0.364629	63.2227
GOTERM_MF_ALL	GO:0043169~cation binding	9	0.34496	0.0766745	PGR, NR1H2, VDR, PPARD, CYP2C8, RXRA, ADH5, HDAC8, CDK2	20	4213	16881	1.8031	1	0.364502	64.1148
GOTERM_MF_ALL	GO:0051117~ATPase binding	2	0.0766577	0.0801242	PGR, NR1H2	20	74	16881	22.8122	1	0.370808	65.7996
GOTERM_MF_ALL	GO:0046982~protein heterodimerization activity	3	0.114987	0.0951687	RBP4, PPARD, RXRA	20	465	16881	5.44548	1	0.418356	72.3289
GOTERM_MF_ALL	GO:0003824~catalytic activity	11	0.421617	0.0975249	KIF11, SULT2A1, CYP2C8, HSD11B1, ADH5, MTAP, SULT1E1, HDAC8, GSTP1, AKR1C1, CDK2	20	6018	16881	1.5428	1	0.419223	73.2404
GOTERM_MF_ALL	GO:0004497~monooxygenase activity	2	0.0766577	0.109833	CYP2C8, AKR1C1	20	103	16881	16.3893	1	0.452513	77.5683
GOTERM_MF_ALL	GO:0008144~drug binding	2	0.0766577	0.111848	PPARD, GSTP1	20	105	16881	16.0771	1	0.451627	78.212
GOTERM_MF_ALL	GO:0004871~signal transducer activity	5	0.191644	0.129461	PGR, NR1H2, VDR, PPARD, RXRA	20	1763	16881	2.39379	1	0.497075	83.1553
GOTERM_MF_ALL	GO:0019899~enzyme binding	5	0.191644	0.13471	PGR, NR1H2, KIF11, RXRA, GSTP1	20	1789	16881	2.359	1	0.50458	84.4144
GOTERM_MF_ALL	GO:0046983~protein dimerization activity	4	0.153315	0.13814	RBP4, PPARD, RXRA, ADH5	20	1160	16881	2.91052	1	0.50683	85.1897
GOTERM_MF_ALL	GO:0000977~RNA polymerase II regulatory region sequence-specific DNA binding	3	0.114987	0.145497	PGR, NR1H2, RXRA	20	601	16881	4.21323	1	0.519398	86.7343
GOTERM_MF_ALL	GO:0001012~RNA polymerase II regulatory region DNA binding	3	0.114987	0.146667	PGR, NR1H2, RXRA	20	604	16881	4.1923	1	0.515486	86.9658
GOTERM_MF_ALL	GO:0000989~transcription factor activity, transcription factor binding	3	0.114987	0.147448	NR1H2, PPARD, RXRA	20	606	16881	4.17847	1	0.510699	87.1182
GOTERM_MF_ALL	GO:0000988~transcription factor activity, protein binding	3	0.114987	0.149797	NR1H2, PPARD, RXRA	20	612	16881	4.1375	1	0.510035	87.5669
GOTERM_MF_ALL	GO:0036094~small molecule binding	6	0.229973	0.151369	VDR, RBP4, KIF11, TTPA, SEC14L2, CDK2	20	2571	16881	1.96978	1	0.507467	87.8589
GOTERM_MF_ALL	GO:0016705~oxidoreductase activity, acting on paired donors, with incorporation or reduction of molecular oxygen	2	0.0766577	0.171271	CYP2C8, AKR1C1	20	166	16881	10.1693	1	0.548804	91.0495
GOTERM_MF_ALL	GO:0000976~transcription regulatory region sequence-specific DNA binding	3	0.114987	0.181838	PGR, NR1H2, RXRA	20	692	16881	3.65918	1	0.56614	92.4098
GOTERM_MF_ALL	GO:1901363~heterocyclic compound binding	10	0.383289	0.194851	PGR, NR1H2, VDR, PPARD, KIF11, CYP2C8, RXRA, TTPA, SEC14L2, CDK2	20	5971	16881	1.41358	1	0.587668	93.8228
GOTERM_MF_ALL	GO:1990837~sequence-specific double-stranded DNA binding	3	0.114987	0.195381	PGR, NR1H2, RXRA	20	725	16881	3.49262	1	0.582425	93.8747
GOTERM_MF_ALL	GO:0005488~binding	19	0.728248	0.204573	RBP4, PPARD, KIF11, SULT2A1, CYP2C8, RXRA, TTPA, ADH5, SEC14L2, CDK2, PGR, NR1H2, VDR, PROCR, MTAP, SULT1E1, HDAC8, AKR1C1, GSTP1	20	14381	16881	1.11515	1	0.594999	94.7153
GOTERM_MF_ALL	GO:0005102~receptor binding	4	0.153315	0.223894	PGR, NR1H2, VDR, RXRA	20	1462	16881	2.3093	1	0.626296	96.1468
GOTERM_MF_ALL	GO:0003690~double-stranded DNA binding	3	0.114987	0.22877	PGR, NR1H2, RXRA	20	805	16881	3.14553	1	0.629251	96.4465
GOTERM_MF_ALL	GO:0001077~transcriptional activator activity, RNA polymerase II core promoter proximal region sequence-specific binding	2	0.0766577	0.234818	PGR, NR1H2	20	236	16881	7.15297	1	0.634254	96.7883
GOTERM_MF_ALL	GO:0003713~transcription coactivator activity	2	0.0766577	0.291296	PPARD, RXRA	20	303	16881	5.57129	1	0.720129	98.8007
GOTERM_MF_ALL	GO:0016740~transferase activity	5	0.191644	0.294497	SULT2A1, MTAP, SULT1E1, GSTP1, CDK2	20	2453	16881	1.72044	1	0.719172	98.8685
GOTERM_MF_ALL	GO:0001228~transcriptional activator activity, RNA polymerase II transcription regulatory region sequence-specific binding	2	0.0766577	0.309756	PGR, NR1H2	20	326	16881	5.17822	1	0.735219	99.1456
GOTERM_MF_ALL	GO:0000982~transcription factor activity, RNA polymerase II core promoter proximal region sequence-specific binding	2	0.0766577	0.323107	PGR, NR1H2	20	343	16881	4.92157	1	0.747835	99.3352
GOTERM_MF_ALL	GO:0003677~DNA binding	5	0.191644	0.323913	PGR, NR1H2, VDR, PPARD, RXRA	20	2562	16881	1.64725	1	0.74366	99.3453
GOTERM_MF_ALL	GO:0005543~phospholipid binding	2	0.0766577	0.331615	TTPA, SEC14L2	20	354	16881	4.76864	1	0.748545	99.4349
GOTERM_MF_ALL	GO:0000978~RNA polymerase II core promoter proximal region sequence-specific DNA binding	2	0.0766577	0.333151	PGR, NR1H2	20	356	16881	4.74185	1	0.745449	99.4513
GOTERM_MF_ALL	GO:0000987~core promoter proximal region sequence-specific DNA binding	2	0.0766577	0.348327	PGR, NR1H2	20	376	16881	4.48963	1	0.759573	99.5918
GOTERM_MF_ALL	GO:0001159~core promoter proximal region DNA binding	2	0.0766577	0.349827	PGR, NR1H2	20	378	16881	4.46587	1	0.756545	99.6037
GOTERM_MF_ALL	GO:0005215~transporter activity	3	0.114987	0.446858	RBP4, TTPA, SEC14L2	20	1327	16881	1.90818	1	0.85284	99.9503
GOTERM_MF_ALL	GO:0019901~protein kinase binding	2	0.0766577	0.455335	KIF11, GSTP1	20	531	16881	3.1791	1	0.856192	99.9593
GOTERM_MF_ALL	GO:0003712~transcription cofactor activity	2	0.0766577	0.468482	PPARD, RXRA	20	552	16881	3.05815	1	0.863305	99.9702
GOTERM_MF_ALL	GO:0019900~kinase binding	2	0.0766577	0.494469	KIF11, GSTP1	20	595	16881	2.83714	1	0.879872	99.9844

## Sheet: Cellular components
Category	Term	Count	%	PValue	Genes	List Total	Pop Hits	Pop Total	Fold Enrichment	Bonferroni	Benjamini	FDR
GOTERM_CC_ALL	GO:0005829~cytosol	11	0.421617	0.000889747	RBP4, KIF11, SULT2A1, ADH5, TTPA, MTAP, SULT1E1, HDAC8, GSTP1, AKR1C1, CDK2	20	3399	18224	2.94887	0.0948874	0.0948874	1.00397
GOTERM_CC_ALL	GO:0044424~intracellular part	20	0.766577	0.00549524	RBP4, PPARD, KIF11, SULT2A1, CYP2C8, RXRA, TTPA, ADH5, SEC14L2, CDK2, PGR, NR1H2, VDR, PROCR, HSD11B1, MTAP, SULT1E1, HDAC8, AKR1C1, GSTP1	20	13860	18224	1.31486	0.460528	0.265512	6.05538
GOTERM_CC_ALL	GO:0005622~intracellular	20	0.766577	0.00890001	RBP4, PPARD, KIF11, SULT2A1, CYP2C8, RXRA, TTPA, ADH5, SEC14L2, CDK2, PGR, NR1H2, VDR, PROCR, HSD11B1, MTAP, SULT1E1, HDAC8, AKR1C1, GSTP1	20	14216	18224	1.28194	0.632585	0.28377	9.63745
GOTERM_CC_ALL	GO:0044444~cytoplasmic part	14	0.536604	0.0302628	RBP4, KIF11, SULT2A1, CYP2C8, TTPA, ADH5, CDK2, PGR, HSD11B1, MTAP, SULT1E1, HDAC8, AKR1C1, GSTP1	20	8090	18224	1.57686	0.967992	0.577027	29.4149
GOTERM_CC_ALL	GO:0005667~transcription factor complex	3	0.114987	0.0412467	VDR, RXRA, CDK2	20	312	18224	8.76154	0.991063	0.610745	37.9656
GOTERM_CC_ALL	GO:0005737~cytoplasm	16	0.613262	0.0598965	RBP4, KIF11, SULT2A1, CYP2C8, ADH5, TTPA, SEC14L2, CDK2, PGR, NR1H2, HSD11B1, MTAP, SULT1E1, HDAC8, AKR1C1, GSTP1	20	10775	18224	1.35306	0.99901	0.684297	50.3493
GOTERM_CC_ALL	GO:0070062~extracellular exosome	7	0.268302	0.0601905	RBP4, PROCR, ADH5, MTAP, SEC14L2, GSTP1, AKR1C1	20	2811	18224	2.26909	0.999044	0.629629	50.5251
GOTERM_CC_ALL	GO:1903561~extracellular vesicle	7	0.268302	0.0614349	RBP4, PROCR, ADH5, MTAP, SEC14L2, GSTP1, AKR1C1	20	2825	18224	2.25784	0.999176	0.588375	51.2626
GOTERM_CC_ALL	GO:0043230~extracellular organelle	7	0.268302	0.0615244	RBP4, PROCR, ADH5, MTAP, SEC14L2, GSTP1, AKR1C1	20	2826	18224	2.25704	0.999185	0.546247	51.3153
GOTERM_CC_ALL	GO:0043226~organelle	18	0.68992	0.0687399	RBP4, PPARD, KIF11, CYP2C8, RXRA, TTPA, ADH5, SEC14L2, CDK2, PGR, NR1H2, VDR, PROCR, HSD11B1, MTAP, HDAC8, AKR1C1, GSTP1	20	13154	18224	1.24689	0.999656	0.549603	55.3938
GOTERM_CC_ALL	GO:0005694~chromosome	4	0.153315	0.071051	PPARD, RXRA, HDAC8, CDK2	20	937	18224	3.88986	0.99974	0.52783	56.6327
GOTERM_CC_ALL	GO:0005654~nucleoplasm	7	0.268302	0.0779574	PGR, NR1H2, VDR, PPARD, RXRA, HDAC8, CDK2	20	2996	18224	2.12897	0.999887	0.531177	60.1503
GOTERM_CC_ALL	GO:0043227~membrane-bounded organelle	17	0.651591	0.082938	RBP4, PPARD, CYP2C8, RXRA, TTPA, ADH5, SEC14L2, CDK2, PGR, NR1H2, VDR, PROCR, HSD11B1, MTAP, HDAC8, AKR1C1, GSTP1	20	12209	18224	1.26877	0.999939	0.525703	62.5234
GOTERM_CC_ALL	GO:0090575~RNA polymerase II transcription factor complex	2	0.0766577	0.105902	VDR, RXRA	20	107	18224	17.0318	0.999996	0.591606	71.8868
GOTERM_CC_ALL	GO:0000228~nuclear chromosome	3	0.114987	0.112666	PPARD, RXRA, HDAC8	20	555	18224	4.92541	0.999998	0.590378	74.2055
GOTERM_CC_ALL	GO:0044798~nuclear transcription factor complex	2	0.0766577	0.129067	VDR, RXRA	20	132	18224	13.8061	1	0.619904	79.1224
GOTERM_CC_ALL	GO:0044464~cell part	20	0.766577	0.142554	RBP4, PPARD, KIF11, SULT2A1, CYP2C8, RXRA, TTPA, ADH5, SEC14L2, CDK2, PGR, NR1H2, VDR, PROCR, HSD11B1, MTAP, SULT1E1, HDAC8, AKR1C1, GSTP1	20	16449	18224	1.10791	1	0.636964	82.5078
GOTERM_CC_ALL	GO:0005623~cell	20	0.766577	0.147409	RBP4, PPARD, KIF11, SULT2A1, CYP2C8, RXRA, TTPA, ADH5, SEC14L2, CDK2, PGR, NR1H2, VDR, PROCR, HSD11B1, MTAP, SULT1E1, HDAC8, AKR1C1, GSTP1	20	16478	18224	1.10596	1	0.629273	83.5981
GOTERM_CC_ALL	GO:0031981~nuclear lumen	7	0.268302	0.15476	PGR, NR1H2, VDR, PPARD, RXRA, HDAC8, CDK2	20	3592	18224	1.77572	1	0.628834	85.1316
GOTERM_CC_ALL	GO:0031988~membrane-bounded vesicle	7	0.268302	0.157683	RBP4, PROCR, ADH5, MTAP, SEC14L2, GSTP1, AKR1C1	20	3611	18224	1.76638	1	0.617472	85.7043
GOTERM_CC_ALL	GO:0031982~vesicle	7	0.268302	0.180559	RBP4, PROCR, ADH5, MTAP, SEC14L2, GSTP1, AKR1C1	20	3754	18224	1.69909	1	0.65425	89.537
GOTERM_CC_ALL	GO:0043229~intracellular organelle	16	0.613262	0.181095	PPARD, KIF11, CYP2C8, RXRA, TTPA, ADH5, SEC14L2, CDK2, PGR, NR1H2, VDR, PROCR, HSD11B1, MTAP, HDAC8, GSTP1	20	12099	18224	1.20499	1	0.638358	89.6144
GOTERM_CC_ALL	GO:0044421~extracellular region part	7	0.268302	0.201584	RBP4, PROCR, ADH5, MTAP, SEC14L2, GSTP1, AKR1C1	20	3878	18224	1.64477	1	0.665884	92.2073
GOTERM_CC_ALL	GO:0044427~chromosomal part	3	0.114987	0.212434	PPARD, RXRA, CDK2	20	827	18224	3.30544	1	0.671901	93.3269
GOTERM_CC_ALL	GO:0044428~nuclear part	7	0.268302	0.219832	PGR, NR1H2, VDR, PPARD, RXRA, HDAC8, CDK2	20	3981	18224	1.60221	1	0.671146	94.0039
GOTERM_CC_ALL	GO:0032991~macromolecular complex	8	0.306631	0.224536	VDR, RBP4, PPARD, KIF11, RXRA, HDAC8, GSTP1, CDK2	20	4868	18224	1.49745	1	0.6656	94.4012
GOTERM_CC_ALL	GO:0043234~protein complex	7	0.268302	0.245112	VDR, RBP4, KIF11, RXRA, HDAC8, GSTP1, CDK2	20	4118	18224	1.54891	1	0.688514	95.8724
GOTERM_CC_ALL	GO:0000790~nuclear chromatin	2	0.0766577	0.282879	PPARD, RXRA	20	316	18224	5.76709	1	0.735535	97.6931
GOTERM_CC_ALL	GO:0070013~intracellular organelle lumen	7	0.268302	0.285826	PGR, NR1H2, VDR, PPARD, RXRA, HDAC8, CDK2	20	4328	18224	1.47375	1	0.727491	97.7983
GOTERM_CC_ALL	GO:0005634~nucleus	10	0.383289	0.2898	PGR, NR1H2, VDR, PPARD, RXRA, MTAP, SEC14L2, HDAC8, GSTP1, CDK2	20	7048	18224	1.29285	1	0.721289	97.9333
GOTERM_CC_ALL	GO:0043235~receptor complex	2	0.0766577	0.291959	VDR, RXRA	20	328	18224	5.5561	1	0.71274	98.0034
GOTERM_CC_ALL	GO:0043233~organelle lumen	7	0.268302	0.300255	PGR, NR1H2, VDR, PPARD, RXRA, HDAC8, CDK2	20	4400	18224	1.44964	1	0.713391	98.2531
GOTERM_CC_ALL	GO:0031974~membrane-enclosed lumen	7	0.268302	0.311824	PGR, NR1H2, VDR, PPARD, RXRA, HDAC8, CDK2	20	4457	18224	1.4311	1	0.718706	98.5539
GOTERM_CC_ALL	GO:0015630~microtubule cytoskeleton	3	0.114987	0.319684	KIF11, PROCR, CDK2	20	1100	18224	2.48509	1	0.718856	98.7305
GOTERM_CC_ALL	GO:0043231~intracellular membrane-bounded organelle	14	0.536604	0.325567	PPARD, CYP2C8, RXRA, ADH5, TTPA, SEC14L2, CDK2, NR1H2, PGR, VDR, HSD11B1, MTAP, HDAC8, GSTP1	20	11035	18224	1.15603	1	0.716467	98.8495
GOTERM_CC_ALL	GO:0044446~intracellular organelle part	11	0.421617	0.334593	PGR, NR1H2, VDR, PPARD, KIF11, PROCR, CYP2C8, RXRA, HSD11B1, HDAC8, CDK2	20	8233	18224	1.21744	1	0.718418	99.0125
GOTERM_CC_ALL	GO:0005576~extracellular region	7	0.268302	0.34615	RBP4, PROCR, ADH5, MTAP, SEC14L2, GSTP1, AKR1C1	20	4623	18224	1.37971	1	0.723657	99.1903
GOTERM_CC_ALL	GO:0044422~organelle part	11	0.421617	0.367492	PGR, NR1H2, VDR, PPARD, KIF11, PROCR, CYP2C8, RXRA, HSD11B1, HDAC8, CDK2	20	8415	18224	1.19111	1	0.74078	99.4442
GOTERM_CC_ALL	GO:0000785~chromatin	2	0.0766577	0.392761	PPARD, RXRA	20	472	18224	3.86102	1	0.761299	99.6499
GOTERM_CC_ALL	GO:0005813~centrosome	2	0.0766577	0.408179	PROCR, CDK2	20	496	18224	3.67419	1	0.769785	99.7384
GOTERM_CC_ALL	GO:0043228~non-membrane-bounded organelle	6	0.229973	0.41381	PPARD, KIF11, PROCR, RXRA, HDAC8, CDK2	20	4026	18224	1.35797	1	0.767539	99.7653
GOTERM_CC_ALL	GO:0043232~intracellular non-membrane-bounded organelle	6	0.229973	0.41381	PPARD, KIF11, PROCR, RXRA, HDAC8, CDK2	20	4026	18224	1.35797	1	0.767539	99.7653
GOTERM_CC_ALL	GO:0044454~nuclear chromosome part	2	0.0766577	0.422605	PPARD, RXRA	20	519	18224	3.51137	1	0.768832	99.8023
GOTERM_CC_ALL	GO:0044430~cytoskeletal part	3	0.114987	0.488045	KIF11, PROCR, CDK2	20	1547	18224	1.76703	1	0.825156	99.9494
GOTERM_CC_ALL	GO:0005815~microtubule organizing center	2	0.0766577	0.496998	PROCR, CDK2	20	647	18224	2.81669	1	0.826076	99.9586

## Sheet: KEGG Pathways
Category	Term	Count	%	PValue	Genes	List Total	Pop Hits	Pop Total	Fold Enrichment	Bonferroni	Benjamini	FDR
KEGG_PATHWAY	hsa00980:Metabolism of xenobiotics by cytochrome P450	5	0.191644	1.1386e-05	SULT2A1, HSD11B1, ADH5, GSTP1, AKR1C1	15	74	6879	30.9865	0.000535004	0.000535004	0.0108142
KEGG_PATHWAY	hsa05204:Chemical carcinogenesis	5	0.191644	1.5541e-05	SULT2A1, CYP2C8, HSD11B1, ADH5, GSTP1	15	80	6879	28.6625	0.000730168	0.000365151	0.0147602
KEGG_PATHWAY	hsa00140:Steroid hormone biosynthesis	3	0.114987	0.00595769	HSD11B1, SULT1E1, AKR1C1	15	58	6879	23.7207	0.244858	0.0893679	5.5176
KEGG_PATHWAY	hsa00982:Drug metabolism - cytochrome P450	3	0.114987	0.00811551	CYP2C8, ADH5, GSTP1	15	68	6879	20.2324	0.318177	0.0913055	7.44779
KEGG_PATHWAY	hsa05200:Pathways in cancer	4	0.153315	0.0420743	PPARD, RXRA, GSTP1, CDK2	15	393	6879	4.66768	0.867384	0.332396	33.5208
KEGG_PATHWAY	hsa00830:Retinol metabolism	2	0.0766577	0.12277	CYP2C8, ADH5	15	64	6879	14.3313	0.99788	0.641581	71.1808
KEGG_PATHWAY	hsa03320:PPAR signaling pathway	2	0.0766577	0.128166	PPARD, RXRA	15	67	6879	13.6896	0.998414	0.60184	72.8212
KEGG_PATHWAY	hsa04976:Bile secretion	2	0.0766577	0.131746	SULT2A1, RXRA	15	69	6879	13.2928	0.998693	0.563935	73.863
KEGG_PATHWAY	hsa05222:Small cell lung cancer	2	0.0766577	0.159899	RXRA, CDK2	15	85	6879	10.7906	0.999722	0.59743	80.889
KEGG_PATHWAY	hsa04914:Progesterone-mediated oocyte maturation	2	0.0766577	0.163358	PGR, CDK2	15	87	6879	10.5425	0.999771	0.56755	81.6235
KEGG_PATHWAY	hsa04114:Oocyte meiosis	2	0.0766577	0.203848	PGR, CDK2	15	111	6879	8.26306	0.999978	0.622442	88.5279
KEGG_PATHWAY	hsa05203:Viral carcinogenesis	2	0.0766577	0.345551	HDAC8, CDK2	15	205	6879	4.47415	1	0.809959	98.217
KEGG_PATHWAY	hsa01100:Metabolic pathways	4	0.153315	0.463301	CYP2C8, HSD11B1, ADH5, MTAP	15	1219	6879	1.50484	1	0.894592	99.729
